# Supplementary material for: Genome-wide association study identifies novel variants in olfactory, vitamin A, vitamin B, and cadherin pathways associated with learning and memory
Source: Sci Rep. 2025 Dec 18;16:2911. doi: 10.1038/s41598-025-32828-8 (PMC12830837; doi:10.1038/s41598-025-32828-8)
Supplement: Supplementary file 1 — Supplementary Material 1 [file 41598_2025_32828_MOESM1_ESM.xlsx]

## Sheet: Supplementary Table 1
Supplementary Table 1: 289 SNPs identified in the GWAS passing the suggestive threshold (p < 1 × 10−5) for all 24 phenotypes. MAF is for GRC GOM cohort. GRCh37 hg19 Genome Assembly.
Phenotype	SNP	Chromosome	Position (BP)	Effect Allele	MAF	N	BETA	Lower 95% CI	Upper 95% CI	SE	Test statistic	P-value
HOP_DELAY	rs12031557	1	4034097	G	0.07634	591	-0.745	-1.063	-0.4273	0.1621	-4.596	5.279e-06
WAIS_INFO	rs12094886	1	11456536	G	0.01678	593	-3.792	-5.41	-2.174	0.8257	-4.592	5.368e-06
WASI_IQ	rs12141569	1	21873002	G	0.4523	597	-2.667	-3.798	-1.536	0.577	-4.621	4.693e-06
PC 2	rs1317557	1	41839342	A	0.05936	597	-1.234	-1.701	-0.7675	0.2381	-5.184	2.99e-07
HOP_DELAY	rs285364	1	64459519	G	0.2173	591	0.4631	0.2612	0.665	0.103	4.495	8.38e-06
PC 2	rs17130484	1	68581840	C	0.05987	592	-1.223	-1.654	-0.7918	0.22	-5.559	4.134e-08
PC 2	rs10889966	1	73064758	G	0.01599	593	-2.686	-3.491	-1.882	0.4105	-6.545	1.304e-10
HOP_DELAY	rs1780746	1	79182561	G	0.1747	593	-0.4892	-0.7037	-0.2747	0.1095	-4.47	9.415e-06
HOP_DELAY	rs1780719	1	79186639	G	0.1558	592	-0.5038	-0.7196	-0.288	0.1101	-4.576	5.799e-06
PC 1	rs565155	1	94477232	A	0.03853	596	-1.407	-2.025	-0.7881	0.3156	-4.457	9.948e-06
VISREP_DELAY	rs10745340	1	114436970	G	0.3702	595	-3.82	-5.495	-2.144	0.8549	-4.468	9.468e-06
PC 2	rs4303074	1	116157111	A	0.0301	597	-1.547	-2.219	-0.8746	0.3429	-4.51	7.81e-06
PC 2	rs4483407	1	116165222	A	0.02843	597	-1.552	-2.21	-0.8944	0.3357	-4.624	4.625e-06
WASI_IQ	rs12043145	1	161897797	G	0.1407	596	-4.163	-5.884	-2.441	0.8782	-4.74	2.684e-06
WASI_IQ	rs1136046	1	161928771	A	0.1405	597	-4.156	-5.876	-2.435	0.878	-4.733	2.771e-06
HOP_DISCRIM	rs3753973	1	201197471	G	0.3512	593	-0.2397	-0.3401	-0.1393	0.05122	-4.679	3.588e-06
HOP_DISCRIM	rs14061	1	201197781	A	0.352	593	-0.2359	-0.336	-0.1358	0.05108	-4.618	4.769e-06
MIST_DELAY	rs4971229	1	203402716	A	0.2973	596	2.682	1.581	3.782	0.5614	4.777	2.253e-06
SVLT_RII	rs11119127	1	208948034	A	0.09815	540	0.09061	0.0515	0.1297	0.01995	4.541	6.917e-06
SVLT_RII	rs11119129	1	208948194	C	0.0995	541	0.09269	0.0537	0.1317	0.0199	4.659	4.019e-06
HOP_LEARN	rs12031184	1	209641025	A	0.0393	593	-1.016	-1.44	-0.5909	0.2167	-4.687	3.455e-06
PC 2	rs17267540	1	211491130	G	0.0536	596	-1.113	-1.58	-0.6464	0.2382	-4.674	3.669e-06
PC 2	rs17189035	1	211657371	A	0.0344	595	-1.574	-2.121	-1.026	0.2792	-5.636	2.707e-08
HOP_DISCRIM	rs1934424	1	216080155	G	0.3804	593	-0.2251	-0.3223	-0.128	0.04957	-4.542	6.766e-06
CAPM_BADL	rs1361332	1	216927091	A	0.1923	596	0.1504	0.08604	0.2149	0.03286	4.578	5.734e-06
CAPM_TOT	rs1361332	1	216927091	A	0.1923	596	0.1447	0.0813	0.2081	0.03234	4.473	9.245e-06
PC 2	rs10802855	1	240455395	G	0.2801	597	-0.5316	-0.7635	-0.2997	0.1183	-4.493	8.45e-06
HOP_DELAY	rs9919289	1	242657895	A	0.3462	593	0.3992	0.2268	0.5716	0.08796	4.539	6.866e-06
HOP_RETEN	rs12042203	1	246435928	G	0.1656	593	-0.04079	-0.05823	-0.02335	0.008899	-4.584	5.591e-06
CAPM_BADL	rs1561574	2	7647007	A	0.153	596	0.1605	0.09051	0.2304	0.03568	4.496	8.33e-06
CAPM_BADL	rs1829483	2	7654144	A	0.1382	595	0.1673	0.0942	0.2404	0.03729	4.486	8.723e-06
HOP_RETEN	rs4669367	2	9285525	G	0.3871	593	0.03167	0.01788	0.04547	0.00704	4.499	8.23e-06
HOP_RETEN	rs4669374	2	9302037	G	0.3894	592	0.03247	0.01856	0.04639	0.007099	4.575	5.823e-06
PC 2	rs11896614	2	37543544	G	0.03094	597	-1.397	-2.006	-0.7877	0.3108	-4.494	8.412e-06
PC 2	rs17410072	2	37543822	C	0.03094	597	-1.397	-2.006	-0.7877	0.3108	-4.494	8.412e-06
PC 3	rs7578600	2	41275829	G	0.01505	597	-1.991	-2.824	-1.157	0.4253	-4.681	3.537e-06
PC 2	rs6705468	2	41330027	G	0.03763	597	-1.25	-1.782	-0.7177	0.2716	-4.603	5.114e-06
PC 2	rs13405142	2	41556281	A	0.02425	597	-1.91	-2.566	-1.254	0.3348	-5.706	1.833e-08
PC 1	rs6737156	2	74159734	G	0.02843	597	-1.524	-2.186	-0.8624	0.3376	-4.515	7.661e-06
PRMQ_RM	rs1006413	2	107400636	A	0.4322	595	-1.073	-1.542	-0.6043	0.2392	-4.487	8.713e-06
HOP_LEARN	rs1027003	2	108723751	G	0.16	592	0.5256	0.2949	0.7562	0.1177	4.467	9.538e-06
PC 2	rs16844912	2	141641717	A	0.05936	597	-1.08	-1.52	-0.6394	0.2247	-4.806	1.955e-06
PC 2	rs7576000	2	141677131	G	0.1488	597	-0.7007	-1.008	-0.3934	0.1568	-4.469	9.425e-06
WAIS_INFO	rs16848716	2	164470044	A	0.04682	595	2.248	1.268	3.229	0.5002	4.495	8.386e-06
PC 2	rs16865377	2	178432161	A	0.01258	595	-2.062	-2.955	-1.17	0.4553	-4.529	7.181e-06
PC 1	rs16822590	2	182974723	G	0.01171	597	-2.85	-3.917	-1.783	0.5444	-5.235	2.298e-07
HOP_DISCRIM	rs1517494	2	226254785	A	0.05017	593	-0.5049	-0.717	-0.2928	0.1082	-4.666	3.805e-06
PC 1	rs7579047	2	228535921	A	0.01589	597	-2.936	-3.966	-1.907	0.5251	-5.592	3.44e-08
PC 1	rs7578840	2	228546339	A	0.01424	596	-3.199	-4.255	-2.143	0.5388	-5.937	4.952e-09
PC 1	rs12105620	2	228548897	G	0.01171	597	-3.324	-4.396	-2.252	0.5468	-6.079	2.173e-09
PRMQ_PM	rs12053462	2	234587639	G	0.2299	596	1.474	0.8542	2.093	0.3161	4.662	3.874e-06
PRMQ_PM	rs12472689	2	234589616	A	0.2299	596	1.474	0.8542	2.093	0.3161	4.662	3.874e-06
PRMQ_PM	rs12474980	2	234600116	A	0.2295	595	1.468	0.8478	2.089	0.3166	4.638	4.35e-06
PC 1	rs13401600	2	237193052	A	0.01672	597	-2.329	-3.258	-1.399	0.4744	-4.908	1.191e-06
PC 2	rs1516398	3	2738701	G	0.2324	597	-0.5863	-0.8399	-0.3326	0.1294	-4.53	7.14e-06
PC 2	rs2728030	3	2740275	A	0.2312	596	-0.5923	-0.8479	-0.3366	0.1304	-4.541	6.797e-06
MIST_IMD	rs12638512	3	2776203	A	0.2814	596	0.427	0.2398	0.6142	0.09553	4.47	9.4e-06
HOP_RETEN	rs259432	3	22057218	G	0.1129	593	0.04724	0.02673	0.06775	0.01046	4.515	7.669e-06
PC 3	rs9819034	3	28505809	A	0.04348	597	-1.129	-1.611	-0.6467	0.2459	-4.59	5.422e-06
VISREP_IMD	rs4440157	3	32236058	A	0.1171	596	-3.034	-4.367	-1.701	0.6802	-4.461	9.775e-06
PC 2	rs9861670	3	54120204	G	0.01087	597	-2.366	-3.373	-1.358	0.5141	-4.602	5.132e-06
PC 2	rs4688332	3	61168215	C	0.04766	597	-1.165	-1.66	-0.6692	0.2528	-4.607	5.01e-06
PC 2	rs7621671	3	74906533	G	0.01092	594	-2.965	-4.014	-1.917	0.5348	-5.545	4.441e-08
PC 2	rs2305990	3	101520537	A	0.01005	596	-3.254	-4.337	-2.171	0.5526	-5.888	6.564e-09
PRMQ_RM	rs6798319	3	113631780	G	0.2111	595	1.284	0.7276	1.84	0.2838	4.524	7.344e-06
PC 2	rs6765163	3	149359325	A	0.02007	597	-1.834	-2.602	-1.065	0.3922	-4.675	3.648e-06
PC 2	rs954715	3	149479256	G	0.02429	596	-1.596	-2.283	-0.9093	0.3503	-4.556	6.355e-06
HOP_RECALL	rs3732448	3	170203820	C	0.4289	593	-0.8389	-1.204	-0.4739	0.1862	-4.505	8.033e-06
HOP_DISCRIM	rs16863019	3	173026064	C	0.01349	588	-1.175	-1.634	-0.7157	0.2343	-5.015	7.073e-07
MIST_DELAY	rs13136075	4	9714968	G	0.4707	597	-2.709	-3.745	-1.672	0.5286	-5.124	4.066e-07
PC 2	rs16875028	4	24111301	G	0.01338	597	-2.562	-3.608	-1.515	0.5337	-4.799	2.021e-06
PC 2	rs16875053	4	24120388	G	0.01256	596	-2.429	-3.451	-1.406	0.5216	-4.656	3.984e-06
PC 3	rs2256587	4	30184038	A	0.07789	596	-0.9294	-1.329	-0.53	0.2038	-4.561	6.198e-06
CAPM_IADL	rs11096914	4	37926784	G	0.2274	596	-0.1739	-0.2496	-0.09829	0.0386	-4.507	7.951e-06
PC 2	rs7672933	4	69782124	G	0.01839	597	-2.024	-2.825	-1.223	0.4087	-4.952	9.617e-07
PC 2	rs2125306	4	69819484	G	0.02007	597	-1.882	-2.66	-1.103	0.3971	-4.739	2.701e-06
PC 2	rs6851598	4	81890350	G	0.01756	597	-2.083	-2.971	-1.195	0.4531	-4.596	5.26e-06
PC 3	rs1438371	4	94884472	G	0.0209	597	-1.856	-2.567	-1.144	0.3631	-5.11	4.355e-07
PC 1	rs1438371	4	94884472	G	0.0209	597	-1.903	-2.732	-1.073	0.4232	-4.496	8.355e-06
VISREP_IMD	rs991811	4	100510859	G	0.3704	596	-2.266	-3.153	-1.379	0.4526	-5.006	7.346e-07
VISREP_IMD	rs7659550	4	100554402	A	0.3913	596	-2.155	-3.032	-1.279	0.4474	-4.818	1.85e-06
VISREP_IMD	rs12641768	4	100558594	A	0.3903	595	-2.189	-3.068	-1.31	0.4485	-4.881	1.362e-06
VISREP_IMD	rs12648843	4	100638882	G	0.2882	593	-2.407	-3.372	-1.442	0.4925	-4.887	1.324e-06
VISREP_IMD	rs13112253	4	100643484	G	0.2893	596	-2.43	-3.397	-1.462	0.4935	-4.923	1.108e-06
PC 3	rs13353661	4	123623830	C	0.02759	597	-1.515	-2.127	-0.9032	0.3122	-4.853	1.556e-06
PC 3	rs309371	4	123664247	A	0.02592	597	-1.464	-2.093	-0.8356	0.3207	-4.566	6.055e-06
PC 3	rs6534369	4	123868456	A	0.02676	597	-1.61	-2.23	-0.9902	0.3163	-5.09	4.823e-07
PC 3	rs12501270	4	139584504	A	0.01421	597	-1.89	-2.682	-1.098	0.4043	-4.675	3.64e-06
PC 3	rs4863585	4	139605165	C	0.02261	596	-1.62	-2.296	-0.9435	0.3451	-4.694	3.337e-06
PC 3	rs13143911	4	159433681	G	0.1355	597	-0.6583	-0.9469	-0.3698	0.1472	-4.472	9.295e-06
PC 3	rs10517692	4	159434669	A	0.1315	596	-0.6811	-0.9721	-0.39	0.1485	-4.586	5.531e-06
PRMQ_PM	rs4690513	4	178327053	G	0.139	595	1.768	1.025	2.512	0.3794	4.66	3.914e-06
PC 1	rs7704008	5	20012392	G	0.01923	597	-1.932	-2.779	-1.084	0.4323	-4.469	9.429e-06
PC 1	rs3112489	5	20016599	G	0.02181	595	-1.849	-2.661	-1.037	0.4143	-4.464	9.662e-06
PC 3	rs980924	5	23308068	A	0.05184	597	-1.035	-1.485	-0.5846	0.2297	-4.505	8.002e-06
CAPM_IADL	rs10520995	5	32491730	A	0.3888	596	0.1599	0.09463	0.2253	0.03333	4.799	2.021e-06
CAPM_IADL	rs671118	5	32535179	G	0.3938	596	0.1805	0.1153	0.2458	0.0333	5.421	8.657e-08
PC 2	rs671118	5	32535179	G	0.3938	597	0.5418	0.3255	0.7581	0.1103	4.91	1.18e-06
CAPM_TOT	rs671118	5	32535179	G	0.3938	596	0.1219	0.07094	0.1729	0.02601	4.688	3.436e-06
PC 1	rs17830827	5	64951811	A	0.05518	597	-1.222	-1.722	-0.7216	0.2553	-4.786	2.154e-06
CAPM_IADL	rs11135392	5	93133722	G	0.4639	594	-0.1538	-0.2185	-0.08908	0.03301	-4.659	3.94e-06
PC 2	rs6858950	5	107346202	A	0.1122	596	-0.8204	-1.147	-0.4936	0.1667	-4.921	1.122e-06
SVLT_OLS	rs1109590	5	111545048	G	0.1725	552	-1.067	-1.53	-0.6053	0.2358	-4.528	7.337e-06
PC 1	rs2231477	5	137527948	A	0.01087	597	-2.844	-3.947	-1.74	0.5628	-5.052	5.825e-07
VISREP_IMD	rs2289285	5	148631252	A	0.1097	595	-3.205	-4.569	-1.841	0.6959	-4.606	5.036e-06
PC 1	rs4610449	5	152159184	A	0.06605	597	-1.252	-1.708	-0.7952	0.2329	-5.375	1.106e-07
PC 2	rs10079921	5	164986951	G	0.02759	597	-1.666	-2.289	-1.043	0.3178	-5.244	2.195e-07
PRMQ_RM	rs155223	5	165056030	A	0.227	595	1.276	0.7469	1.805	0.27	4.726	2.863e-06
PC 1	rs2071161	5	169810450	A	0.08946	597	-0.9797	-1.378	-0.581	0.2034	-4.816	1.866e-06
PC 1	rs11739136	5	169810796	A	0.08961	596	-0.9793	-1.378	-0.5802	0.2036	-4.809	1.929e-06
PC 3	rs11134717	5	171125482	G	0.4013	597	-0.4762	-0.683	-0.2695	0.1055	-4.515	7.66e-06
PC 2	rs10064200	5	173710328	A	0.06856	597	-0.9962	-1.407	-0.5853	0.2096	-4.752	2.537e-06
PC 2	rs10516115	5	173711503	G	0.06639	594	-1.024	-1.44	-0.6083	0.2121	-4.828	1.765e-06
PC 2	rs12517032	5	173713442	A	0.06605	597	-1.023	-1.437	-0.608	0.2116	-4.833	1.715e-06
HOP_DELAY	rs17133898	6	1408465	A	0.1608	592	-0.6049	-0.83	-0.3797	0.1149	-5.266	1.963e-07
HOP_LEARN	rs644150	6	4062665	G	0.02517	591	1.303	0.7495	1.857	0.2825	4.613	4.876e-06
VISREP_IMD	rs17385119	6	14639232	A	0.1104	596	-3.152	-4.489	-1.816	0.6819	-4.623	4.646e-06
PC 2	rs7753514	6	18295504	A	0.05602	597	-0.9921	-1.424	-0.5603	0.2203	-4.503	8.08e-06
MIST_IMD	rs2233967	6	31080828	C	0.1636	595	-0.5318	-0.7584	-0.3051	0.1157	-4.598	5.239e-06
MIST_IMD	rs2233965	6	31080899	C	0.1647	597	-0.5234	-0.7493	-0.2976	0.1152	-4.542	6.747e-06
MIST_IMD	rs2233964	6	31080919	G	0.1722	597	-0.5405	-0.7611	-0.3199	0.1126	-4.801	2e-06
PC 1	rs9658167	6	35394080	A	0.01254	597	-2.994	-4.015	-1.972	0.5211	-5.745	1.472e-08
PC 2	rs1325547	6	40232556	A	0.01087	597	-3.162	-4.204	-2.119	0.532	-5.943	4.791e-09
PC 3	rs962390	6	40781420	C	0.2981	586	-0.5018	-0.7219	-0.2818	0.1123	-4.47	9.421e-06
HOP_DISCRIM	rs191786	6	82497480	G	0.3754	593	-0.2204	-0.3167	-0.1241	0.04914	-4.485	8.762e-06
MIST_IMD	rs10944512	6	91752473	G	0.02007	597	-1.364	-1.933	-0.7943	0.2904	-4.695	3.322e-06
CAPM_BADL	rs9362844	6	91894594	G	0.3191	595	0.1334	0.08075	0.186	0.02686	4.967	8.935e-07
CAPM_BADL	rs10498972	6	91909129	A	0.3191	595	0.1321	0.07948	0.1847	0.02685	4.92	1.125e-06
CAPM_TOT	rs7759851	6	92838614	G	0.3633	594	0.1167	0.06543	0.168	0.02617	4.46	9.809e-06
MIST_IMD	rs4365934	6	96977387	G	0.02341	597	-1.309	-1.857	-0.7613	0.2794	-4.685	3.483e-06
SVLT_RII	rs12526146	6	98280088	A	0.02676	541	0.1825	0.1032	0.2618	0.04046	4.511	7.947e-06
HOP_RECALL	rs2180046	6	99450081	A	0.1522	593	-1.136	-1.633	-0.6389	0.2537	-4.479	9.04e-06
WAIS_INFO	rs9493282	6	99504377	A	0.2203	594	1.142	0.6639	1.619	0.2438	4.683	3.516e-06
PRMQ_RM	rs13197089	6	110911299	G	0.4791	596	1.051	0.6056	1.497	0.2274	4.623	4.663e-06
PRMQ_RM	rs9398240	6	110912424	G	0.4507	596	1.02	0.5716	1.468	0.2288	4.458	9.901e-06
SVLT_RII	rs284914	6	119135410	A	0.06522	541	0.115	0.06516	0.1649	0.02544	4.521	7.581e-06
SVLT_RII	rs9489536	6	119219245	G	0.06605	541	0.1149	0.06526	0.1645	0.02531	4.539	6.999e-06
SVLT_RII	rs9489537	6	119220748	G	0.07454	540	0.1076	0.06125	0.1539	0.02363	4.552	6.606e-06
SVLT_RII	rs768995	6	119224275	A	0.06566	537	0.1153	0.06551	0.1651	0.02542	4.537	7.059e-06
SVLT_RII	rs12197931	6	119245024	A	0.06566	538	0.1149	0.06502	0.1647	0.02543	4.517	7.754e-06
VISREP_IMD	rs4535587	6	121225325	A	0.1263	596	-2.882	-4.136	-1.628	0.6399	-4.504	8.05e-06
PRMQ_RM	rs2626131	6	124652232	C	0.3988	596	1.111	0.6576	1.565	0.2315	4.801	2.006e-06
PRMQ_RM	rs1555379	6	124653740	G	0.4588	593	-1.162	-1.618	-0.7067	0.2324	-5.001	7.545e-07
WAIS_LNST	rs7751685	6	129422405	A	0.07358	592	1.233	0.7077	1.759	0.2682	4.599	5.22e-06
PC 1	rs9483495	6	133045040	A	0.06114	597	-1.126	-1.595	-0.6565	0.2396	-4.7	3.236e-06
PC 1	rs7745094	6	133064853	G	0.05042	594	-1.252	-1.762	-0.7418	0.2604	-4.809	1.933e-06
PC 1	rs12663711	6	133067733	G	0.04941	596	-1.26	-1.774	-0.7456	0.2624	-4.802	1.999e-06
PC 2	rs214989	6	152738345	G	0.1916	594	-0.5986	-0.8556	-0.3415	0.1311	-4.564	6.109e-06
PC 1	rs10225022	7	2984346	A	0.01089	596	-2.704	-3.874	-1.533	0.5974	-4.526	7.283e-06
SVLT_DRI	rs10257991	7	6496099	G	0.393	537	-0.05896	-0.08338	-0.03454	0.01246	-4.733	2.849e-06
PC 2	rs16878268	7	14727127	A	0.01087	597	-2.439	-3.453	-1.424	0.5175	-4.712	3.058e-06
HOP_LEARN	rs10256962	7	41161681	A	0.3534	592	-0.3925	-0.5598	-0.2253	0.08532	-4.6	5.177e-06
HOP_LEARN	rs6958423	7	41166649	A	0.3545	593	-0.3959	-0.5634	-0.2283	0.0855	-4.63	4.509e-06
HOP_LEARN	rs6463008	7	41173925	A	0.3568	592	-0.3994	-0.5665	-0.2323	0.08526	-4.684	3.501e-06
HOP_LEARN	rs2108157	7	41176030	C	0.36	588	-0.416	-0.5827	-0.2493	0.08504	-4.892	1.296e-06
PC 2	rs725080	7	92685144	A	0.06114	596	-1.011	-1.446	-0.5759	0.222	-4.554	6.391e-06
PC 1	rs11973245	7	111707742	A	0.09114	597	-1.058	-1.469	-0.6465	0.2098	-5.041	6.159e-07
PC 1	rs11971933	7	111717031	G	0.09783	597	-1.017	-1.424	-0.6091	0.2079	-4.89	1.302e-06
MIST_IMD	rs9649574	7	131886428	A	0.153	597	-0.5827	-0.8231	-0.3423	0.1226	-4.752	2.539e-06
VISREP_IMD	rs6946710	7	147258432	G	0.4741	596	-2.043	-2.899	-1.187	0.4367	-4.679	3.581e-06
VISREP_IMD	rs2240376	7	147259779	A	0.4681	593	-2.012	-2.877	-1.147	0.4413	-4.558	6.299e-06
VISREP_IMD	rs2190004	7	147268460	G	0.4666	596	-2.016	-2.873	-1.158	0.4376	-4.606	5.046e-06
SVLT_OLS	rs3849834	8	4038869	G	0.3208	551	0.9526	0.5601	1.345	0.2002	4.757	2.519e-06
PC 2	rs17695622	8	18524337	A	0.02007	597	-1.882	-2.595	-1.168	0.3641	-5.168	3.249e-07
PC 2	rs2046668	8	18527302	G	0.02017	594	-1.885	-2.6	-1.17	0.3647	-5.169	3.239e-07
PC 1	rs7842248	8	89628612	G	0.02258	597	-1.947	-2.694	-1.201	0.381	-5.111	4.335e-07
PC 2	rs10092485	8	92495292	G	0.03261	597	-1.306	-1.873	-0.7397	0.289	-4.52	7.487e-06
PC 2	rs10808637	8	92530842	G	0.03104	595	-1.35	-1.93	-0.7707	0.2957	-4.566	6.058e-06
SVLT_LI	rs2927110	8	107961779	G	0.1781	552	0.1433	0.08199	0.2046	0.03127	4.582	5.72e-06
SVLT_LI	rs2927109	8	107962124	G	0.1722	552	0.1422	0.08026	0.2042	0.03163	4.497	8.411e-06
SVLT_RII	rs10956139	8	124649459	A	0.4022	541	0.05428	0.03076	0.0778	0.012	4.523	7.537e-06
CAPM_BADL	rs2958830	8	134649346	G	0.214	596	0.1417	0.07959	0.2039	0.03171	4.47	9.408e-06
PC 3	rs6985015	8	142932009	G	0.04933	597	-1.064	-1.499	-0.628	0.2223	-4.786	2.155e-06
MIST_DELAY	rs12338205	9	5493994	A	0.2132	597	-2.817	-4.038	-1.595	0.6232	-4.52	7.48e-06
SVLT_DRI	rs10959486	9	11050999	G	0.2137	335	0.09075	0.05277	0.1287	0.01938	4.683	4.151e-06
PC 2	rs7029019	9	13032490	A	0.04355	596	-1.287	-1.833	-0.7403	0.2787	-4.616	4.798e-06
PC 3	rs1326917	9	32717956	A	0.4072	597	-0.4718	-0.6767	-0.2668	0.1046	-4.511	7.79e-06
PC 3	rs2774241	9	93665453	A	0.04599	597	-1.074	-1.546	-0.6023	0.2408	-4.461	9.767e-06
PC 2	rs16910142	9	98451398	A	0.01174	595	-2.573	-3.614	-1.531	0.5313	-4.842	1.644e-06
PC 2	rs2234885	9	107578401	A	0.01505	597	-2.141	-2.97	-1.311	0.4232	-5.058	5.654e-07
HOP_DISCRIM	rs817826	9	110156300	G	0.1555	593	-0.3735	-0.4946	-0.2523	0.06181	-6.042	2.708e-09
PC 2	rs16930907	9	117453668	A	0.07191	597	-0.9582	-1.367	-0.5495	0.2085	-4.595	5.29e-06
PC 1	rs16910952	9	124518579	A	0.0209	597	-1.893	-2.707	-1.079	0.4153	-4.559	6.242e-06
CAPM_IADL	rs744163	10	9393204	C	0.2403	591	-0.1722	-0.2462	-0.09827	0.03774	-4.564	6.12e-06
CAPM_TOT	rs744163	10	9393204	C	0.2403	591	-0.131	-0.1885	-0.07363	0.02929	-4.473	9.255e-06
MIST_IMD	rs11818094	10	22362612	G	0.01421	597	-1.584	-2.278	-0.8897	0.3541	-4.473	9.263e-06
PC 2	rs10999956	10	73456268	A	0.01505	597	-2.35	-3.203	-1.497	0.4354	-5.398	9.797e-08
PC 2	rs7070583	10	73481451	A	0.01715	582	-2.088	-2.918	-1.258	0.4235	-4.93	1.08e-06
HOP_DISCRIM	rs12258982	10	77486626	A	0.01171	593	-0.9942	-1.424	-0.5648	0.2191	-4.537	6.912e-06
SVLT_DRI	rs17097013	10	119654107	G	0.04286	534	0.1331	0.07889	0.1873	0.02766	4.812	1.954e-06
SVLT_DRI	rs12413849	10	119673862	A	0.05184	537	0.1139	0.06455	0.1633	0.02519	4.523	7.533e-06
MIST_IMD	rs4237517	10	121874756	A	0.4506	596	-0.4047	-0.573	-0.2364	0.08585	-4.714	3.036e-06
PC 1	rs4897759	10	133509442	G	0.1951	596	-0.6803	-0.9688	-0.3918	0.1472	-4.622	4.678e-06
PC 3	rs11603598	11	12064576	A	0.02768	595	-1.517	-2.096	-0.938	0.2955	-5.134	3.865e-07
SVLT_OLS	rs4572134	11	42916859	G	0.4657	552	-0.8008	-1.153	-0.4489	0.1795	-4.461	9.93e-06
PC 3	rs11228517	11	68904240	G	0.4253	588	0.5059	0.2973	0.7144	0.1064	4.753	2.529e-06
PC 3	rs6606675	11	69230242	G	0.3311	597	0.5619	0.3523	0.7716	0.107	5.253	2.088e-07
PC 3	rs4980598	11	69231796	A	0.3253	597	0.5612	0.3512	0.7712	0.1071	5.238	2.262e-07
HOP_LEARN	rs479709	11	95099356	G	0.3386	593	-0.3917	-0.5555	-0.2279	0.08358	-4.687	3.456e-06
PRMQ_RM	rs637127	11	100718626	C	0.2261	595	-1.298	-1.825	-0.7715	0.2688	-4.83	1.74e-06
PRMQ_RM	rs662501	11	100729841	G	0.3056	592	-1.204	-1.675	-0.7331	0.2403	-5.011	7.203e-07
SVLT_LI	rs10895322	11	102470256	G	0.08878	551	-0.1952	-0.2777	-0.1126	0.04212	-4.634	4.505e-06
PC 2	rs12808838	11	107684371	G	0.06313	593	-1.056	-1.489	-0.6224	0.2212	-4.774	2.283e-06
PC 2	rs11826203	11	107692302	G	0.07179	591	-0.9669	-1.369	-0.5643	0.2054	-4.707	3.143e-06
HOP_DELAY	rs7103823	11	122462813	G	0.1221	593	-0.5935	-0.8457	-0.3414	0.1286	-4.614	4.866e-06
HOP_LEARN	rs731446	11	130339312	A	0.4028	592	0.3763	0.2112	0.5414	0.08425	4.467	9.532e-06
HOP_LEARN	rs11053623	12	10282736	G	0.04264	593	1.171	0.7525	1.589	0.2133	5.488	6.058e-08
PC 1	rs10841179	12	19355776	A	0.06198	596	-1.204	-1.727	-0.6822	0.2665	-4.52	7.465e-06
SVLT_LI	rs1032704	12	33131408	G	0.4523	551	0.1091	0.06365	0.1545	0.02318	4.706	3.205e-06
SVLT_LI	rs4931672	12	33131788	A	0.4515	552	0.1103	0.06488	0.1557	0.02316	4.761	2.472e-06
PC 1	rs11173363	12	60601848	G	0.01436	591	-2.693	-3.652	-1.733	0.4894	-5.502	5.62e-08
CAPM_IADL	rs7295446	12	68248432	G	0.4556	595	0.1648	0.09826	0.2314	0.03397	4.852	1.566e-06
CAPM_IADL	rs10748089	12	68264901	G	0.4028	595	0.1538	0.0864	0.2212	0.03438	4.473	9.247e-06
PC 2	rs2231696	12	69651700	G	0.01096	592	-2.349	-3.363	-1.334	0.5178	-4.536	6.952e-06
PC 2	rs12579438	12	71390218	G	0.04181	597	-1.256	-1.787	-0.7239	0.2712	-4.629	4.516e-06
PC 2	rs7301862	12	84674358	A	0.06187	597	-1.124	-1.546	-0.701	0.2156	-5.211	2.597e-07
HOP_RECALL	rs1545080	12	92957233	G	0.1831	593	-1.27	-1.75	-0.7903	0.2448	-5.188	2.938e-07
MIST_IMD	rs10735321	12	94908151	A	0.1087	597	-0.6577	-0.9297	-0.3856	0.1388	-4.738	2.71e-06
MIST_IMD	rs6538504	12	94914350	G	0.1233	595	-0.5801	-0.8327	-0.3275	0.1289	-4.502	8.138e-06
PRMQ_PM	rs1843241	12	129243065	C	0.1061	592	2.089	1.238	2.94	0.4343	4.811	1.912e-06
PRMQ_PM	rs12311142	12	129251460	G	0.1206	595	1.946	1.14	2.753	0.4115	4.729	2.825e-06
PC 2	rs4624004	13	20684742	G	0.01171	597	-2.807	-3.947	-1.667	0.5816	-4.826	1.774e-06
PRMQ_PM	rs9315044	13	31311182	G	0.01839	596	4.681	2.683	6.68	1.02	4.591	5.404e-06
SVLT_LI	rs2246612	13	41078048	A	0.06355	552	0.2356	0.1426	0.3285	0.04742	4.968	9.07e-07
HOP_LEARN	rs9582651	13	103690872	G	0.01923	593	1.398	0.7846	2.012	0.3131	4.465	9.59e-06
MIST_IMD	rs1359478	13	108611886	G	0.2211	596	0.4718	0.2684	0.6752	0.1038	4.547	6.605e-06
PC 2	rs4287434	13	108728945	A	0.03177	597	-1.42	-2.023	-0.8162	0.3079	-4.611	4.91e-06
PC 3	rs12888097	14	56179309	G	0.2517	597	-0.5403	-0.7713	-0.3094	0.1178	-4.586	5.525e-06
PC 3	rs7145545	14	56185501	C	0.2559	597	-0.5248	-0.7537	-0.2959	0.1168	-4.494	8.418e-06
PC 2	rs709941	14	57210955	C	0.01342	595	-2.119	-3.026	-1.212	0.4627	-4.579	5.718e-06
PC 2	rs11620624	14	58448681	A	0.0694	597	-0.9987	-1.392	-0.6054	0.2007	-4.977	8.501e-07
HOP_DISCRIM	rs17833590	14	59522333	A	0.227	592	0.2494	0.1405	0.3582	0.05555	4.489	8.641e-06
PC 2	rs9323346	14	59796001	G	0.1948	597	-0.6063	-0.8704	-0.3422	0.1347	-4.5	8.199e-06
PC 1	rs11623700	14	68125516	A	0.1179	597	-0.8199	-1.176	-0.4642	0.1815	-4.518	7.536e-06
WAIS_INFO	rs11848300	14	72699510	G	0.4598	594	-1.069	-1.478	-0.6601	0.2088	-5.122	4.104e-07
WAIS_INFO	rs1402061	14	72699668	A	0.4532	595	-1.059	-1.472	-0.6461	0.2108	-5.025	6.704e-07
SVLT_DRI	rs2364603	14	78060031	G	0.08459	536	0.1015	0.05837	0.1446	0.02199	4.614	4.965e-06
HOP_DISCRIM	rs10141201	14	78686440	A	0.08445	593	-0.3867	-0.5519	-0.2216	0.08426	-4.59	5.434e-06
PC 1	rs8019623	14	92851992	A	0.01839	597	-2.281	-3.149	-1.414	0.4427	-5.154	3.483e-07
PC 1	rs3098545	15	27871414	A	0.02592	597	-1.767	-2.487	-1.046	0.3678	-4.804	1.979e-06
VISREP_IMD	rs17524415	15	51673382	A	0.1658	595	-2.791	-3.923	-1.659	0.5774	-4.834	1.711e-06
VISREP_IMD	rs4633660	15	53807399	G	0.03679	596	-5.475	-7.748	-3.202	1.16	-4.721	2.933e-06
SVLT_LI	rs2616911	15	54275853	A	0.2968	552	0.119	0.06861	0.1694	0.02571	4.629	4.61e-06
PRMQ_PM	rs2676206	15	56860311	A	0.2655	595	1.347	0.7694	1.925	0.2948	4.57	5.947e-06
PC 2	rs7174280	15	76315542	G	0.01756	597	-1.952	-2.769	-1.136	0.4167	-4.685	3.471e-06
VISREP_IMD	rs7171131	15	92504340	G	0.3082	595	-2.165	-3.108	-1.221	0.4814	-4.496	8.328e-06
CAPM_BADL	rs8035019	15	93698944	A	0.209	596	0.1444	0.08506	0.2037	0.03027	4.77	2.326e-06
CAPM_BADL	rs9302364	15	93699827	G	0.2113	592	0.1455	0.08673	0.2042	0.02997	4.854	1.556e-06
MIST_DELAY	rs7183903	15	96070786	G	0.4237	595	2.626	1.555	3.698	0.5465	4.806	1.962e-06
PC 1	rs649305	16	889656	C	0.1723	594	-0.7476	-1.066	-0.4288	0.1627	-4.596	5.285e-06
PC 2	rs6500567	16	4083105	G	0.01589	597	-2.323	-3.243	-1.403	0.4693	-4.95	9.717e-07
PC 1	rs17138790	16	5928608	C	0.02926	597	-1.941	-2.626	-1.256	0.3495	-5.554	4.235e-08
MIST_DELAY	rs8056202	16	20234096	A	0.1367	595	-3.748	-5.226	-2.269	0.7543	-4.969	8.848e-07
CAPM_IADL	rs8056286	16	23880076	A	0.4514	595	0.1571	0.09317	0.2211	0.03263	4.815	1.872e-06
CAPM_TOT	rs8056286	16	23880076	A	0.4514	595	0.1159	0.06615	0.1656	0.02537	4.567	6.022e-06
CAPM_IADL	rs9924860	16	23897059	C	0.4916	595	-0.1576	-0.2211	-0.09403	0.03242	-4.861	1.503e-06
CAPM_TOT	rs9924860	16	23897059	C	0.4916	595	-0.1218	-0.1711	-0.07249	0.02516	-4.841	1.656e-06
PC 2	rs12928618	16	46614595	A	0.04866	595	-1.21	-1.691	-0.7283	0.2456	-4.925	1.1e-06
VISREP_IMD	rs3843959	16	77019087	G	0.4147	596	2.149	1.262	3.035	0.4522	4.751	2.547e-06
PC 2	rs8059275	16	77389956	A	0.1323	596	-0.7429	-1.046	-0.4396	0.1548	-4.8	2.015e-06
PC 2	rs1870846	16	82709257	G	0.07538	596	-0.9166	-1.308	-0.5248	0.1999	-4.585	5.54e-06
PC 2	rs10514554	16	82711365	A	0.0536	596	-1.156	-1.615	-0.6983	0.2337	-4.948	9.81e-07
PC 2	rs7342695	16	84029556	A	0.1112	597	-0.847	-1.202	-0.4917	0.1813	-4.672	3.698e-06
HOP_DISCRIM	rs2586257	17	929176	G	0.393	593	-0.2204	-0.3123	-0.1285	0.04688	-4.702	3.223e-06
CAPM_TOT	rs10445254	17	13896570	C	0.1975	593	-0.1507	-0.2087	-0.0927	0.02958	-5.094	4.739e-07
PC 1	rs4627426	17	52625790	A	0.0393	597	-1.676	-2.271	-1.08	0.3037	-5.518	5.144e-08
PC 1	rs12936983	17	52627130	A	0.0453	595	-1.416	-1.978	-0.8548	0.2864	-4.944	9.999e-07
MIST_IMD	rs3803767	17	79226362	A	0.08977	595	-0.7099	-1.007	-0.4124	0.1518	-4.678	3.606e-06
MIST_IMD	rs7219081	17	79235990	A	0.09448	597	-0.6804	-0.9727	-0.3881	0.1491	-4.562	6.167e-06
HOP_LEARN	rs16954178	18	8794092	C	0.08024	587	0.7549	0.44	1.07	0.1606	4.699	3.27e-06
SVLT_OLS	rs480159	18	20082830	C	0.2483	550	1.011	0.5788	1.443	0.2206	4.584	5.664e-06
PC 1	rs525524	18	25626061	C	0.01956	587	-2.033	-2.89	-1.176	0.4372	-4.649	4.139e-06
WAIS_LNST	rs9948718	18	48263431	G	0.1455	592	0.8928	0.5038	1.282	0.1985	4.499	8.254e-06
WAIS_LNST	rs8090812	18	48281799	G	0.147	579	0.8769	0.4936	1.26	0.1956	4.484	8.848e-06
PC 2	rs17076844	18	64722118	A	0.01003	597	-2.56	-3.616	-1.504	0.5389	-4.75	2.554e-06
HOP_DELAY	rs3212701	19	17957024	A	0.2525	591	-0.4229	-0.5989	-0.2469	0.0898	-4.709	3.114e-06
PRMQ_PM	rs1428180	19	52941171	A	0.06208	594	2.552	1.468	3.636	0.5531	4.615	4.835e-06
PRMQ_PM	rs1366257	19	52941540	G	0.06198	595	2.554	1.47	3.638	0.5531	4.617	4.776e-06
PRMQ_PM	rs8106806	19	52949120	G	0.06544	594	2.498	1.428	3.567	0.5457	4.577	5.759e-06
SVLT_DRI	rs8112586	19	54584378	A	0.01003	537	0.3385	0.2057	0.4714	0.06778	4.995	8.022e-07
WAIS_LNST	rs6112969	20	2118351	G	0.3554	592	-0.7465	-1.059	-0.4336	0.1596	-4.676	3.632e-06
WAIS_LNST	rs6047011	20	2125104	G	0.3579	592	-0.7247	-1.038	-0.4109	0.1601	-4.527	7.256e-06
PC 3	rs6131969	20	17533427	G	0.01426	595	-1.978	-2.817	-1.14	0.4279	-4.623	4.646e-06
MIST_DELAY	rs6035340	20	19431017	A	0.4582	597	2.325	1.314	3.336	0.5158	4.507	7.931e-06
PC 2	rs6113381	20	21784950	A	0.04181	597	-1.273	-1.799	-0.747	0.2684	-4.743	2.645e-06
CAPM_TOT	rs12480922	20	46329274	G	0.4298	596	-0.1131	-0.1619	-0.06429	0.02489	-4.542	6.75e-06
PRMQ_RM	rs6025625	20	56131817	A	0.1475	476	1.791	1.102	2.48	0.3516	5.094	5.102e-07
PRMQ_RM	VG20S22631	20	56138621	G	0.1112	596	1.858	1.169	2.546	0.3514	5.287	1.754e-07
PC 2	rs7281472	21	32756326	A	0.01421	597	-2.166	-3.085	-1.247	0.4689	-4.62	4.707e-06

## Sheet: Supplementary Table 2
Supplementary Table 2: QIMR Replication data for genome-wide significant SNPs
GRC GOM Cohort									QIMR Twin Cohort
									WAIS_INFO			WAIS_LNST			WASI_IQ
PHENO	CHR	SNP	BP	BETA	SE	STAT	P	MAF	BETA	P	MAF	BETA	P	MAF	BETA	P	MAF
PC2	1	rs10889966	73064758	-2.686	0.4105	-6.545	1.304e-10	0.01599
PC1	2	rs12105620	228548897	-3.324	0.5468	-6.079	2.173e-09	0.01171
PC2	6	rs1325547	40232556	-3.162	0.532	-5.943	4.791e-09	0.01087
PC2	2	rs13405142	41556281	-1.91	0.3348	-5.706	1.833e-08	0.02425	-0.211278	0.605798	0.017486	0.365949	0.41432	0.017486	-1.55078	0.248106	0.017486
PC2	1	rs17130484	68581840	-1.223	0.22	-5.559	4.134e-08	0.05987	0.0493082	0.833873	0.064771	0.298957	0.17481	0.064771	2.02964	0.00864042	0.064771
PC1	16	rs17138790	5928608	-1.941	0.3495	-5.554	4.235e-08	0.02926	0.0411805	0.907612	0.030669	-0.455351	0.18976	0.030669	-0.213667	0.855083	0.030669
PC2	1	rs17189035	211657371	-1.574	0.2792	-5.636	2.707e-08	0.0344	-0.382639	0.189818	0.044165	-0.585174	0.0351705	0.044165	0.2574	0.788246	0.044165
PC2	3	rs2305990	101520537	-3.254	0.5526	-5.888	6.564e-09	0.01005
PC1	2	rs7578840	228546339	-3.199	0.5388	-5.937	4.952e-09	0.01424	0.0279947	0.965621	0.010075	0.736697	0.180351	0.010075	-0.755034	0.717477	0.010075
PC1	2	rs7579047	228535921	-2.936	0.5251	-5.592	3.44e-08	0.01589	0.0233446	0.97156	0.010228	0.681318	0.21655	0.010228	-0.754274	0.720209	0.010228
PC2	3	rs7621671	74906533	-2.965	0.5348	-5.545	4.441e-08	0.01092	0.0718424	0.901346	0.013255	-1.02044	0.0768554	0.013255	1.85522	0.339373	0.013255
HOP_DISCRIM	9	rs817826	110156300	-0.3735	0.06181	-6.042	2.708e-09	0.1555	-0.19176	0.238922	0.148415	0.0156304	0.918866	0.148415	-0.761177	0.150699	0.148415
PC1	6	rs9658167	35394080	-2.994	0.5211	-5.745	1.472e-08	0.01254	-0.249112	0.594486	0.015512	0.163084	0.689181	0.015512	-0.634206	0.677973	0.015512

## Sheet: Supplementary Table 3
Supplementary Table 3: Significantly associated pathways (H-B adj. p<0.1) for the gene-sets for each phenotype.
phenotype	database	term_id	term_name	adjusted_p_val	term_size	gene_overlap
CAPM_BADL	GO	GO:0045236	CXCR chemokine receptor binding	0.00133192	18	CXCL9 CXCL10 CXCL11 CXCL3 PF4 PPBP CXCL5 CXCL8
CAPM_BADL	GO	PID_CXCR3_PATHWAY	PID_CXCR3_PATHWAY	0.0369364	34	CXCL9 CXCL10 CXCL11 MAPK3
CAPM_BADL	Reactome	R-HSA-8979227.2	Triglyceride metabolism	0.0463642	38	FABP2 FABP9 FABP12 GPAT2 FABP4 PLIN1
CAPM_BADL	Reactome	R-HSA-163560.4	Triglyceride catabolism	0.0539114	24	FABP2 FABP9 FABP12 FABP4 PLIN1
CAPM_BADL	GO	CXCR3-MEDIATED SIGNALING EVENTS	CXCR3-mediated signaling events	0.0582114	38	CXCL9 CXCL10 CXCL11 MAPK3
CAPM_BADL	Reactome	156584	Cytosolic sulfonation of small molecules	0.06168	23	SULT1A3 SULT1A4
CAPM_BADL	GO	GO:0051923	sulfation	0.0716721	19	SULT1A3 SULT1A4
CAPM_BADL	GO	GO:0005044	scavenger receptor activity	0.0866174	20	MSR1 SCARF1 MEGF10 AGER LRP1 SCARB2 CD36
CAPM_BADL	Panther	P05730	Endogenous_cannabinoid_signaling	0.0967018	23	GNGT2 GNB4 GNG11 GNAO1 CNR1 GRM5 GNB2
CAPM_BADL	Panther	P04385	Histamine H1 receptor mediated signaling pathway	0.0997258	41	GNGT2 GNB4 PLCE1 PRKCB GNAQ HRH1 PRKCH
CAPM_IADL	GO	GO:0052695	cellular glucuronidation	3.9407e-06	20	UGT1A4 UGT1A3 UGT1A5 UGT1A6 UGT1A7 UGT1A9 UGT1A10 UGT1A8
CAPM_IADL	GO	GO:0006063	uronic acid metabolic process	9.72286e-06	22	UGT1A4 UGT1A3 UGT1A5 UGT1A6 UGT1A7 UGT1A9 UGT1A10 UGT1A8
CAPM_IADL	GO	GO:0019585	glucuronate metabolic process	9.72286e-06	22	UGT1A4 UGT1A3 UGT1A5 UGT1A6 UGT1A7 UGT1A9 UGT1A10 UGT1A8
CAPM_IADL	Reactome	R-HSA-156588.4	Glucuronidation	1.30902e-05	25	UGT1A4 UGT1A3 UGT1A5 UGT1A6 UGT1A7 UGT1A9 UGT1A10 UGT1A8
CAPM_IADL	GO	GO:0001972	retinoic acid binding	0.000636501	24	UGT1A4 UGT1A3 UGT1A6 UGT1A7 UGT1A9 UGT1A10 UGT1A8
CAPM_IADL	Reactome	9749641	Aspirin ADME	0.00132351	43	ACSM2B UGT1A4 UGT1A3 UGT1A5 UGT1A6 UGT1A7 UGT1A9 UGT1A8
CAPM_IADL	GO	GO:0009812	flavonoid metabolic process	0.00390025	11	UGT1A3 UGT1A7 UGT1A9 UGT1A10 UGT1A8
CAPM_IADL	GO	GO:0015020	glucuronosyltransferase activity	0.00860338	34	UGT1A4 UGT1A3 UGT1A6 UGT1A7 UGT1A9 UGT1A10 UGT1A8
CAPM_IADL	GO	GO:0005501	retinoid binding	0.019087	38	UGT1A4 UGT1A3 UGT1A6 UGT1A7 UGT1A9 UGT1A10 UGT1A8
CAPM_IADL	GO	GO:0019840	isoprenoid binding	0.019087	38	UGT1A4 UGT1A3 UGT1A6 UGT1A7 UGT1A9 UGT1A10 UGT1A8
CAPM_IADL	Reactome	R-HSA-445095.2	Interaction between L1 and Ankyrins	0.0290503	29	SCN10A SCN5A SCN8A SCN9A SCN7A NFASC SCN4B SCN2B SPTBN4 SCN1B SCN11A
CAPM_IADL	GO	GO:0031424	keratinization	0.0299871	33	KRT85 LIPN LIPK KRT6B KRT75 KRT84 KRT82
CAPM_IADL	Reactome	R-HSA-9748784.3	Drug ADME	0.0427728	109	ACSM2B ABCC5 UGT1A4 UGT1A3 UGT1A5 UGT1A6 UGT1A7 UGT1A9 UGT1A10 UGT1A8
CAPM_IADL	GO	GO:0004806	triglyceride lipase activity	0.0506681	22	PNLIPRP1 LIPN LIPK PNLIP PNLIPRP2
CAPM_IADL	GO	GO:0060191	regulation of lipase activity	0.054389	68	TXK CD86 PNLIP ANG PLA2G5 AVPR1A GNA15 FGFR2 APOC3 APOA5 SNCA APOA4
CAPM_IADL	Reactome	5576892	Phase 0 - rapid depolarisation	0.0843737	32	SCN10A CAMK2D SCN5A CACNB1 SCN8A SCN9A SCN7A SCN4B SCN2B SCN1B SCN11A
CAPM_TOT	GO	GO:0071280	cellular response to copper ion	3.92545e-14	21	MT1G MT1H PRNP MT2A MT1F MT1M MT1B MT1DP MT1A MT1L MT3 MT1E
CAPM_TOT	GO	GO:0010273	detoxification of copper ion	1.37589e-13	17	MT1G MT1H MT2A MT1F MT1M MT1B MT1DP MT1A MT1L MT3 MT1E
CAPM_TOT	GO	GO:1990169	stress response to copper ion	1.37589e-13	17	MT1G MT1H MT2A MT1F MT1M MT1B MT1DP MT1A MT1L MT3 MT1E
CAPM_TOT	GO	GO:0071276	cellular response to cadmium ion	3.07401e-13	31	MAPK3 AKT1 MT1G MT1H MT2A MT1F MT1M MT1B MT1DP MT1A MT1L MT3 MT1E
CAPM_TOT	GO	GO:0046686	response to cadmium ion	8.34696e-13	33	MAPK3 AKT1 MT1G MT1H MT2A MT1F MT1M MT1B MT1DP MT1A MT1L MT3 MT1E
CAPM_TOT	GO	GO:0071294	cellular response to zinc ion	1.8033e-12	20	MT1G MT1H MT2A MT1F MT1M MT1B MT1DP MT1A MT1L MT3 MT1E
CAPM_TOT	Reactome	5661231	Metallothioneins bind metals	3.72655e-12	11	MT1G MT1H MT2A MT1F MT1M MT1B MT1A MT3 MT1E
CAPM_TOT	GO	GO:0046688	response to copper ion	3.74602e-12	28	MT1G MT1H PRNP MT2A MT1F MT1M MT1B MT1DP MT1A MT1L MT3 MT1E
CAPM_TOT	GO	GO:0061687	detoxification of inorganic compound	7.40045e-12	22	MT1G MT1H MT2A MT1F MT1M MT1B MT1DP MT1A MT1L MT3 MT1E
CAPM_TOT	GO	GO:0097501	stress response to metal ion	7.40045e-12	22	MT1G MT1H MT2A MT1F MT1M MT1B MT1DP MT1A MT1L MT3 MT1E
CAPM_TOT	Reactome	5660526	Response to metal ions	1.30182e-10	14	MT1G MT1H MT2A MT1F MT1M MT1B MT1A MT3 MT1E
CAPM_TOT	GO	GO:0010043	response to zinc ion	1.20673e-09	32	MT1G MT1H MT2A MT1F MT1M MT1B MT1DP MT1A MT1L MT3 MT1E
CAPM_TOT	GO	GO:0006882	intracellular zinc ion homeostasis	1.78926e-09	33	MT1G MT1H MT2A MT1F MT1M MT1B MT1DP MT1A MT1L MT3 MT1E
CAPM_TOT	GO	GO:0071248	cellular response to metal ion	2.6662e-08	140	SYT8 MAPK3 AKT1 SLC12A2 CARF MT1G MT1H PRNP MT2A MT1F MT1M MT1B MT1DP MT1A MT1L MT3 MT1E CHP2 SCN5A
CAPM_TOT	GO	GO:0071241	cellular response to inorganic substance	1.81958e-07	156	SYT8 MAPK3 AKT1 SLC12A2 CARF MT1G MT1H PRNP MT2A MT1F MT1M MT1B MT1DP MT1A MT1L MT3 MT1E
CAPM_TOT	GO	GO:0098754	detoxification	4.81896e-06	64	MT1G MT1H MT2A MT1F MT1M MT1B MT1DP MT1A MT1L MT3 MT1E
CAPM_TOT	GO	GO:0009636	response to toxic substance	0.000283544	93	MT1G MT1H MT2A MT1F MT1M MT1B MT1DP MT1A MT1L MT3 MT1E
CAPM_TOT	Reactome	R-HSA-156580.3	Phase II - Conjugation of compounds	0.00555114	109	ACSM2B SULT1A3 SULT1A4
CAPM_TOT	Reactome	R-HSA-9748784.3	Drug ADME	0.00555114	109	ACSM2B SULT1A3 SULT1A4
CAPM_TOT	GO	GO:0045926	negative regulation of growth	0.0162453	174	CCDC85B MUL1 MT1G MT1H MT2A MT1F MT1M MT1B MT1A MT1L MT3 MT1E BMPR2 NDUFA13 SEMA6D ULK1
CAPM_TOT	GO	GO:0031424	keratinization	0.0328742	33	KRT75 KRT6B KRT85 KRT84 KRT82
CAPM_TOT	Reactome	156584	Cytosolic sulfonation of small molecules	0.0370052	23	SULT1A3 SULT1A4
CAPM_TOT	GO	GO:0051923	sulfation	0.0429556	19	SULT1A3 SULT1A4
CAPM_TOT	Panther	P00019	untitled	0.046231	59	PRKCB MAPK3 AKT1
CAPM_TOT	Panther	P00056	VEGF signaling pathway	0.050478	61	PRKCB MAPK3 AKT1
CAPM_TOT	GO	GO:0030280	structural constituent of skin epidermis	0.0512922	36	KRT75 KRT6B KRT85 KRT84 KRT82
CAPM_TOT	Reactome	9762114	GSK3B and BTRC:CUL1-mediated-degradation of NFE2L2	0.0536641	52	PSMC1 PSMC2 GSK3B PSMB1 PSMC4 UBB PSME3 PSMB7 NFE2L2 PSMD13 PSMD7 PSME1 PSME2
CAPM_TOT	Reactome	R-HSA-9753281.3	APAP ADME	0.0634861	30	SULT1A3 SULT1A4
CAPM_TOT	Panther	P00021	FGF signaling pathway	0.0688984	68	PRKCB MAPK3 AKT1
CAPM_TOT	GO	GO:0045095	keratin filament	0.0989936	41	KRT75 KRT6B KRT85 KRT84 KRT82
HOP_DELAY	GO	GO:0090303	positive regulation of wound healing	4.91396e-06	53	TMEM97 VTN PLAU HTN3 HTN1 INSL3 ENPP4
HOP_DELAY	GO	GO:1903036	positive regulation of response to wounding	9.45449e-06	58	TMEM97 VTN PLAU HTN3 HTN1 INSL3 ENPP4
HOP_DELAY	GO	GO:0001580	detection of chemical stimulus involved in sensory perception of bitter taste	2.09783e-05	42	TAS2R14 CST1 TAS2R5 TAS2R43 TAS2R19 TAS2R31 TAS2R46 TAS2R20 TAS2R50 TAS2R4 TAS2R30 TAS2R3 CST2
HOP_DELAY	GO	GO:0050913	sensory perception of bitter taste	2.90379e-05	43	TAS2R14 CST1 TAS2R5 TAS2R43 TAS2R19 TAS2R31 TAS2R46 TAS2R20 TAS2R50 TAS2R4 TAS2R30 TAS2R3 CST2
HOP_DELAY	GO	GO:0050912	detection of chemical stimulus involved in sensory perception of taste	7.27819e-05	46	TAS2R14 CST1 TAS2R5 TAS2R43 TAS2R19 TAS2R31 TAS2R46 TAS2R20 TAS2R50 TAS2R4 TAS2R30 TAS2R3 CST2
HOP_DELAY	Reactome	R-HSA-420499.3	Class C 3 (Metabotropic glutamate pheromone receptors)	9.60193e-05	40	TAS2R14 GRM1 TAS2R5 TAS2R43 TAS2R19 TAS2R31 TAS2R46 TAS2R20 TAS2R50 TAS2R4 TAS2R30 TAS2R3
HOP_DELAY	GO	GO:0033038	bitter taste receptor activity	0.000127877	26	TAS2R14 TAS2R5 TAS2R43 TAS2R19 TAS2R31 TAS2R46 TAS2R20 TAS2R50 TAS2R4 TAS2R3
HOP_DELAY	GO	GO:0001580	detection of chemical stimulus involved in sensory perception of bitter taste	0.000127877	26	TAS2R14 TAS2R5 TAS2R43 TAS2R19 TAS2R31 TAS2R46 TAS2R20 TAS2R50 TAS2R4 TAS2R3
HOP_DELAY	GO	GO:0050913	sensory perception of bitter taste	0.000127877	26	TAS2R14 TAS2R5 TAS2R43 TAS2R19 TAS2R31 TAS2R46 TAS2R20 TAS2R50 TAS2R4 TAS2R3
HOP_DELAY	Reactome	9717207	Sensory perception of sweet, bitter, and umami (glutamate) taste	0.000130434	41	TAS2R14 GRM1 PLCB2 TAS2R5 TAS2R43 TAS2R31 TAS2R46 TAS2R20 TAS2R50 TAS2R4 TAS2R30 TAS2R3
HOP_DELAY	Reactome	9717189	Sensory perception of taste	0.000681313	47	TAS2R14 GRM1 PLCB2 TAS2R5 TAS2R43 TAS2R31 TAS2R46 TAS2R20 TAS2R50 TAS2R4 TAS2R30 TAS2R3
HOP_DELAY	GO	GO:1903351	cellular response to dopamine	0.00081533	39	HTR3C HTR3E HTR3D GNAS HTR2B HTR1F GNG2 GSK3A
HOP_DELAY	GO	GO:1903350	response to dopamine	0.00081533	39	HTR3C HTR3E HTR3D GNAS HTR2B HTR1F GNG2 GSK3A
HOP_DELAY	GO	GO:0061041	regulation of wound healing	0.00086755	110	TMEM97 VTN PLAU HTN3 HTN1 INSL3 ENPP4
HOP_DELAY	GO	GO:0008527	taste receptor activity	0.00126625	32	TAS2R14 TAS2R5 TAS2R43 TAS2R19 TAS2R31 TAS2R46 TAS2R20 TAS2R50 TAS2R4 TAS2R3
HOP_DELAY	GO	GO:0050912	detection of chemical stimulus involved in sensory perception of taste	0.00126625	32	TAS2R14 TAS2R5 TAS2R43 TAS2R19 TAS2R31 TAS2R46 TAS2R20 TAS2R50 TAS2R4 TAS2R3
HOP_DELAY	GO	GO:0050909	sensory perception of taste	0.00126625	32	TAS2R14 TAS2R5 TAS2R43 TAS2R19 TAS2R31 TAS2R46 TAS2R20 TAS2R50 TAS2R4 TAS2R3
HOP_DELAY	GO	GO:0050909	sensory perception of taste	0.00148615	58	TAS2R14 CST1 TAS2R5 TAS2R43 TAS2R19 TAS2R31 TAS2R46 TAS2R20 TAS2R50 TAS2R4 TAS2R30 TAS2R3 CST2
HOP_DELAY	GO	GO:0005549	odorant binding	0.0015885	124	OR8U1 OR8U8 OR5M11 OR5T2 OR5T3 OR8J1 OR8K1 OR5I1 OR8K5 OR5J2 OR5F1 OR8K3 OR5AS1
HOP_DELAY	GO	GO:1903034	regulation of response to wounding	0.00272535	130	TMEM97 VTN PLAU HTN3 HTN1 INSL3 ENPP4
HOP_DELAY	GO	GO:0071870	cellular response to catecholamine stimulus	0.00524022	49	HTR3C HTR3E HTR3D GNAS HTR2B HTR1F GNG2 GSK3A
HOP_DELAY	GO	GO:0071868	cellular response to monoamine stimulus	0.00524022	49	HTR3C HTR3E HTR3D GNAS HTR2B HTR1F GNG2 GSK3A
HOP_DELAY	GO	GO:0071867	response to monoamine	0.00524022	49	HTR3C HTR3E HTR3D GNAS HTR2B HTR1F GNG2 GSK3A
HOP_DELAY	GO	GO:0071869	response to catecholamine	0.00524022	49	HTR3C HTR3E HTR3D GNAS HTR2B HTR1F GNG2 GSK3A
HOP_DELAY	GO	GO:0007210	serotonin receptor signaling pathway	0.00783191	15	HTR3C HTR3E HTR3D HTR2B HTR1F
HOP_DELAY	Panther	P05730	Endogenous_cannabinoid_signaling	0.0208527	23	CACNA1A GRM1 PLCB2
HOP_DELAY	GO	GO:0030017	sarcomere	0.06169	145	SYNPO MYOZ3 LRRC10
HOP_DELAY	GO	GO:0030016	myofibril	0.0892703	164	SYNPO MYOZ3 LRRC10
HOP_DISCRIM	Panther	P00012	Cadherin signaling pathway	2.6341e-10	137	PCDHGC4 PCDHGC5 PCDHGC3 DCHS1 CELSR3 PCDHGA10 PCDHGA11 PCDHGA12 PCDHGB7 PCDHGA1 PCDHGA2 PCDHGA3 PCDHGA7 PCDHGB4 PCDHGA8 PCDHGB1 PCDHGA6 PCDHGB6 PCDHGA5 PCDHGB2 FZD10 PCDH8 WNT3
HOP_DISCRIM	Reactome	912526	Interleukin receptor SHC signaling	0.00774089	26	IL3 CSF2 PIK3CD
HOP_DISCRIM	Reactome	512988	Interleukin-3, Interleukin-5 and GM-CSF signaling	0.0362113	43	IL3 CSF2 PIK3CD
HOP_DISCRIM	Reactome	451927	Interleukin-2 family signaling	0.0388031	44	IL3 CSF2 PIK3CD
HOP_LEARN	GO	GO:0045095	keratin filament	0.000119674	41	TCHP KRT9 KRT14 KRT17 KRT16 KRT72 KRT78 KRT5 KRT74 KRT71 FAM83H KRT79 CSNK1A1 KRT81 KRT4 KRT6C KRT86
HOP_LEARN	GO	GO:0052695	cellular glucuronidation	0.000227592	20	UGT2B10 UGT1A1 UGT1A3 UGT1A4 UGT1A5 UGT1A6 UGT1A7 UGT1A8 UGT1A9 UGT1A10
HOP_LEARN	GO	GO:0034504	protein localization to nucleus	0.000527238	139	LMNB2 CNEP1R1 PRICKLE1 WRAP53 TOR1A RGPD2 TBRG1 TOPORS TMEM147 NUP214 HEATR3 RPAIN IPO5 TOR1B RGPD1 NUP88 TAF3 HNRNPU KPNA4 NUTF2 STAT3 SP100 IPO13 EIF4ENIF1 NUP98 SUN1 SUN2 RANBP2 SYK NUP35 IPO4 KPNA3
HOP_LEARN	GO	GO:0006063	uronic acid metabolic process	0.00071967	22	UGT2B10 UGT1A1 UGT1A3 UGT1A4 UGT1A5 UGT1A6 UGT1A7 UGT1A8 UGT1A9 UGT1A10
HOP_LEARN	GO	GO:0019585	glucuronate metabolic process	0.00071967	22	UGT2B10 UGT1A1 UGT1A3 UGT1A4 UGT1A5 UGT1A6 UGT1A7 UGT1A8 UGT1A9 UGT1A10
HOP_LEARN	Reactome	R-HSA-156588.4	Glucuronidation	0.00192256	25	UGT2B10 UGT1A1 UGT1A3 UGT1A4 UGT1A5 UGT1A6 UGT1A7 UGT1A8 UGT1A9 UGT1A10
HOP_LEARN	GO	GO:0005882	intermediate filament	0.00328182	78	TCHP KRT9 KRT14 KRT17 KRT16 KRT72 KRT78 CLDN11 KRT5 KRT74 KRT71 UPP2 CLIP1 LDLRAP1 FAM83H KRT79 CSNK1A1 KRT81 MACF1 KRT4 KRT6C KRT86
HOP_LEARN	GO	GO:0009812	flavonoid metabolic process	0.00340022	11	SULT1B1 UGT1A1 UGT1A3 UGT1A7 UGT1A8 UGT1A9 UGT1A10
HOP_LEARN	GO	GO:0046835	carbohydrate phosphorylation	0.00566375	10	HK1 HKDC1
HOP_LEARN	GO	PWY-5941	glycogenolysis	0.0069213	11	HK1 HKDC1
HOP_LEARN	GO	UDPNACETYLGALSYN-PWY	UDP-<i>N< i>-acetyl-D-glucosamine biosynthesis II	0.0069213	11	HK1 HKDC1
HOP_LEARN	Panther	P00050	Plasminogen activating cascade	0.00720878	15	FGG FGA FGB
HOP_LEARN	GO	PWY-5514	UDP-<i>N< i>-acetyl-D-galactosamine biosynthesis II	0.00830329	12	HK1 HKDC1
HOP_LEARN	GO	GO:0015294	solute:monoatomic cation symporter activity	0.00963576	116	SLC2A9 SLC10A2 SLC39A12 SLC12A4 SLC38A7 SLC23A1 SLC15A1 SLC39A5 SLC36A3 SLC36A2 SLC12A1 SLC39A10 SLC38A3 SLC34A1 SLC34A3
HOP_LEARN	GO	GO:0030216	keratinocyte differentiation	0.0107304	75	KRT16 IVL KRT72 KRT78 ST14 ABCA12 KRT5 KRT74 KRT71 JAG1 S100A7 KRT79 CDSN TXNIP UGCG KRT81 KRT4 KRT6C KRT86 CDH3 SCEL
HOP_LEARN	GO	GO:0015293	symporter activity	0.0133852	119	SLC2A9 SLC10A2 SLC39A12 SLC12A4 SLC38A7 SLC23A1 SLC15A1 SLC39A5 SLC36A3 SLC36A2 SLC12A1 SLC39A10 SLC38A3 SLC34A1 SLC34A3
HOP_LEARN	GO	P00024	Glycolysis	0.0170988	17	HK1 HKDC1
HOP_LEARN	GO	GO:0001972	retinoic acid binding	0.0230406	24	UGT1A1 UGT1A3 CYP27C1 UGT1A4 UGT1A6 UGT1A7 UGT1A8 UGT1A9 UGT1A10
HOP_LEARN	GO	P38 SIGNALING MEDIATED BY MAPKAP KINASES	p38 signaling mediated by MAPKAP kinases	0.0257953	21	YWHAQ TH MAPK11 HSPB1 YWHAG YWHAH RAF1 CDC25B
HOP_LEARN	GO	GO:0051156	glucose 6-phosphate metabolic process	0.0263895	21	HK1 HKDC1
HOP_LEARN	GO	GO:0019200	carbohydrate kinase activity	0.0263895	21	HK1 HKDC1
HOP_LEARN	GO	GO:0046835	carbohydrate phosphorylation	0.0263895	21	HK1 HKDC1
HOP_LEARN	GO	GO:0009913	epidermal cell differentiation	0.0291641	105	TPRN KRT16 IVL KRT72 KRT78 ST14 ABCA12 KRT5 KRT74 KRT71 JAG1 USH2A S100A7 STRC KRT79 CDSN TXNIP USH1C UGCG KRT81 KRT4 KRT6C KRT86 CDH3 SCEL
HOP_LEARN	GO	GO:0005975	carbohydrate metabolic process	0.0317757	23	HK1 HKDC1
HOP_LEARN	Panther	P02739	De novo pyrimidine deoxyribonucleotide biosynthesis	0.0353579	12	DTYMK DUT NME1 NME2
HOP_LEARN	GO	PWY66-400	glycolysis	0.0376716	25	HK1 HKDC1
HOP_LEARN	GO	GO:0016310	phosphorylation	0.0509693	29	HK1 HKDC1
HOP_LEARN	Reactome	R-HSA-70171.7	Glycolysis	0.0574511	69	HK1 HKDC1
HOP_LEARN	GO	GO:0043588	skin development	0.0621104	137	KRT9 KRT17 KRT16 IVL KRT72 KRT78 ST14 TMEM79 ABCA12 KRT5 KRT74 KRT71 ITGA6 HRNR JAG1 VPS33B S100A7 KRT79 CDSN TXNIP IL18 UGCG ASCL4 KRT81 KRT4 KRT6C KRT86 CDH3 SCEL
HOP_LEARN	GO	GO:0042730	fibrinolysis	0.0623142	13	FGG FGA FGB F2
HOP_LEARN	Panther	P00011	Blood coagulation	0.0638716	32	FGG FGA FGB F2
HOP_LEARN	Reactome	5633008	TP53 Regulates Transcription of Cell Death Genes	0.0677322	44	BID TNFRSF10B TNFRSF10C TP53 TNFRSF10D BBC3 TP53AIP1 RABGGTB TNFRSF10A CASP10 BCL2L14 CASP6
HOP_LEARN	GO	GO:0006096	glycolytic process	0.070391	34	HK1 HKDC1
HOP_LEARN	GO	GO:0045111	intermediate filament cytoskeleton	0.0721124	113	TCHP KRT9 KRT14 NDOR1 KRT17 KRT16 NR1I2 KRT72 KRT78 CLDN11 KRT5 KRT74 KRT71 UPP2 DTNA CLIP1 LDLRAP1 FAM83H KRT79 CSNK1A1 KRT81 MACF1 KRT4 KRT6C KRT86
HOP_LEARN	Reactome	9749641	Aspirin ADME	0.0766796	43	UGT2B10 CYP2E1 GLYATL2 UGT1A1 UGT1A3 UGT1A4 UGT1A5 UGT1A6 UGT1A7 UGT1A8 UGT1A9
HOP_LEARN	GO	GO:0005200	structural constituent of cytoskeleton	0.0893406	102	LMNB2 ARPC3 KRT9 CD2AP KRT14
HOP_LEARN	Reactome	R-HSA-70326.9	Glucose metabolism	0.0935549	88	HK1 HKDC1
HOP_RECALL	Reactome	R-HSA-69231.10	Cyclin D associated events in G1	1.57335e-05	46	CDKN1B CDKN2B CDKN2A CDKN1A E2F1 RB1 PPP2CA CCND2 CUL1 CCND3 PTK6 SKP1 CKS1B CDKN1C TFDP2 E2F2 PPP2R1A PPP2R2A
HOP_RECALL	Reactome	R-HSA-69236.5	G1 Phase	1.57335e-05	46	CDKN1B CDKN2B CDKN2A CDKN1A E2F1 RB1 PPP2CA CCND2 CUL1 CCND3 PTK6 SKP1 CKS1B CDKN1C TFDP2 E2F2 PPP2R1A PPP2R2A
HOP_RECALL	Reactome	R-HSA-9659787.2	Aberrant regulation of mitotic G1 S transition in cancer due to RB1 defects	0.000519151	17	CDKN1B CDKN1A E2F1 RB1 CCND2 CCND3 CDKN1C TFDP2 E2F2
HOP_RECALL	Reactome	9661069	Defective binding of RB1 mutants to E2F1,(E2F2, E2F3)	0.000519151	17	CDKN1B CDKN1A E2F1 RB1 CCND2 CCND3 CDKN1C TFDP2 E2F2
HOP_RECALL	GO	GO:0042445	hormone metabolic process	0.000892226	151	P4HB UGT2A3 AANAT CYP26B1 KLK6 UGT2B7 RDH11 RDH12 UGT2B10 CYP2D6 CYP21A2 CRYM SCG5 UGT2B28 RDH10 UGT2B11 DHRS9 LHB CYP2C9 UGT2B17 PLA2G7 ECE2 CYP2C18 CTSZ MBOAT4 UGT1A1 CYP2S1 FDX1 HSD17B2
HOP_RECALL	Reactome	R-HSA-453279.5	Mitotic G1 phase and G1 S transition	0.00321659	148	PSMA6 CDKN1B CDKN2B CDKN2A PSMF1 CDKN1A E2F1 RB1 PPP2CA RPA1 CCND2 RPA3 CUL1 PSMD6 PSMD13 CCND3 PSMD1 MCM7 PTK6 SKP1 CKS1B PSMD2 CDKN1C TFDP2 PSMC2 E2F2 AKT3
HOP_RECALL	Reactome	9755511	KEAP1-NFE2L2 pathway	0.0353401	124	GSTA1 PSMA6 UBXN7 CSNK2A1 CDKN2A PSMF1 CDKN1A CUL1 PSMD6 PSMD13 NFKB1 EP300 PSMD1 SKP1 NOTCH1 PSMD2 PSMC2 MAFG GSTA3 BRCA1 AKT3 SP1 CSNK2A2
HOP_RECALL	GO	GO:0046165	alcohol biosynthetic process	0.0365722	72	DHDDS ITPKC SPTLC2 MOXD2P ACAA2 ITPKB IPPK SPHK1 FDFT1 PMVK
HOP_RECALL	GO	GO:1901617	organic hydroxy compound biosynthetic process	0.0501972	128	DHDDS ITPKC SPTLC2 ABCB11 MOXD2P ACAA2 ITPKB IPPK PSAT1 SPHK1 FDFT1 BAAT PMVK
HOP_RECALL	Reactome	69202	Cyclin E associated events during G1 S transition	0.0528983	83	PSMA6 CDKN1B PSMF1 CDKN1A E2F1 RB1 CUL1 PSMD6 PSMD13 PSMD1 PTK6 SKP1 CKS1B PSMD2 TFDP2 PSMC2 AKT3
HOP_RECALL	GO	GO:0150146	cell junction disassembly	0.058037	10	C1QA C1QC C1QB SNAI2
HOP_RECALL	Reactome	R-HSA-69656.5	Cyclin A:Cdk2-associated events at S phase entry	0.0728445	85	PSMA6 CDKN1B PSMF1 CDKN1A E2F1 RB1 CUL1 PSMD6 PSMD13 PSMD1 PTK6 SKP1 CKS1B PSMD2 TFDP2 PSMC2 AKT3
HOP_RECALL	Panther	P04398	p53 pathway feedback loops 2	0.0834696	40	PTEN NRAS PDPK1 CDKN1A RB1 PPP2CA
HOP_RECALL	Reactome	R-HSA-187577.4	SCF(Skp2)-mediated degradation of p27 p21	0.0910692	60	PSMA6 CDKN1B PSMF1 CDKN1A CUL1 PSMD6 PSMD13 PSMD1 PTK6 SKP1 CKS1B PSMD2 PSMC2
HOP_RETEN	Reactome	6809371	Formation of the cornified envelope	1.31372e-09	75	DSG4 DSG1 SPRR3 SPRR1A KLK8 SPRR2F SPRR2A LCE2D EVPL JUP IVL LIPJ SPRR2B LCE3A LCE3B LCE3C SPRR1B LCE3D LCE1B LCE1C LCE1D SPRR2D LCE1A LCE1F SPRR2E LCE1E LCE6A PKP1
HOP_RETEN	GO	GO:0001533	cornified envelope	0.000231258	44	DSG4 DSG1 SPRR3 SPRR1A SPRR2F SPRR2A EVPL JUP IVL SPRR2B SPRR1B LCE1D SPRR2D SPRR2E CNFN PKP1
HOP_RETEN	Reactome	9645460	ALPK1 signaling pathway	0.0179815	11	TAB2 UBB UBC ALPK1 MAP3K7 TAB1 TIFA
HOP_RETEN	GO	GO:0005549	odorant binding	0.0250715	124	OBP2A OR5K2 OR5K1 OR8B3 OR5AK2 OR8B8 OR9K2 OR8B4 OR8B2 OR9G4 OR8K5 OR5J2 OR5W2 OR10W1 OR6K2 OR6K3 OR5T2 OR5T3 OR9I1 OR5D16 OR8H2 OR8I2 OR8H3 OR6K6 OR8U1 OR8U8 OR6N2
HOP_RETEN	Reactome	R-HSA-373752.3	Netrin-1 signaling	0.0357981	49	MAPK8 TRPC1 TRPC4 SRC MAPK12 MAPK11
HOP_RETEN	GO	GO:0030216	keratinocyte differentiation	0.0693863	75	SPRR3 SPRR1A SPRR2F TGM3 EVPL KRT74 KRT72 KRT71 IVL KRT5 SPRR2B SPRR1B KRT81 S100A7 KRT83 KRT86
HOP_RETEN	Panther	P00006	Apoptosis signaling pathway	0.0747276	92	MAPK8 RIPK1 BAK1 FADD
MIST_DELAY	Reactome	9037629	Lewis blood group biosynthesis	0.00821773	18	FUT3 FUT6 FUT5
MIST_DELAY	GO	PWY-7831	ABH and Lewis epitopes biosynthesis from type 2 precursor disaccharide	0.0138554	13	FUT3 FUT6 FUT5
MIST_DELAY	GO	GO:0008417	fucosyltransferase activity	0.0138554	13	FUT3 FUT6 FUT5
MIST_DELAY	Reactome	9033658	Blood group systems biosynthesis	0.0154186	22	FUT3 FUT6 FUT5
MIST_DELAY	GO	BIOCARTA_AMAN_PATHWAY	BIOCARTA_AMAN_PATHWAY	0.0218849	12	FUT6 FUT5 MAN2A2 MAN1A2
MIST_DELAY	GO	GO:0036065	fucosylation	0.0270159	16	FUT3 FUT6 FUT5
MIST_DELAY	Reactome	R-HSA-418555.11	G alpha (s) signalling events	0.0693059	156	DRD5 FSHB GHRHR ADM
MIST_DELAY	Panther	P00052	TGF-beta signaling pathway	0.0837257	85	MAP3K7CL SMAD4 JUNB MAPK3
MIST_IMD	Reactome	6803211	TP53 Regulates Transcription of Death Receptors and Ligands	0.00484914	12	TP63 TNFRSF10D
MIST_IMD	Reactome	R-HSA-6781827.2	Transcription-Coupled Nucleotide Excision Repair (TC-NER)	0.00741221	78	GPS1 PCNA POLR2J CCNH TCEA1 POLR2K UBA52 POLE4 POLR2H ERCC4 POLR2G ERCC3 RFC2 UVSSA COPS3 ERCC5 COPS5 COPS8 POLR2E PRPF19 PPIE
MIST_IMD	Reactome	6781823	Formation of TC-NER Pre-Incision Complex	0.0204369	53	GPS1 POLR2J CCNH TCEA1 POLR2K UBA52 POLR2H POLR2G ERCC3 UVSSA COPS3 COPS5 COPS8 POLR2E PRPF19 PPIE
MIST_IMD	GO	GO:0004866	endopeptidase inhibitor activity	0.0257037	121	SERPINB13 SERPINA2 CSN2 SERPINA1 SPINT2 CST1 AMBP BIN1 HRG SERPINB4 SERPINB12 SMR3B APLP2 SMR3A TFPI SLPI SERPINA11 CST3 CST4 KNG1 PI3 SERPINI1 FETUB AHSG SERPINB5
MIST_IMD	GO	GO:0004867	serine-type endopeptidase inhibitor activity	0.0310508	62	SERPINB13 SERPINA2 SERPINA1 SPINT2 AMBP HRG SERPINB4 SERPINB12 APLP2 TFPI SLPI SERPINA11
MIST_IMD	GO	GO:0030414	peptidase inhibitor activity	0.0407977	124	SERPINB13 SERPINA2 CSN2 SERPINA1 SPINT2 CST1 AMBP BIN1 HRG SERPINB4 SERPINB12 SMR3B APLP2 SMR3A TFPI SLPI SERPINA11 CST3 CST4 KNG1 PI3 SERPINI1 FETUB AHSG SERPINB5
MIST_IMD	GO	GO:0005344	oxygen carrier activity	0.0575846	13	CYGB NGB HBQ1 HBA2 HBM
MIST_IMD	GO	GO:0015671	oxygen transport	0.0575846	13	CYGB NGB HBQ1 HBA2 HBM
MIST_IMD	Reactome	5633008	TP53 Regulates Transcription of Cell Death Genes	0.0692301	44	TP63 TNFRSF10D
MIST_IMD	Reactome	R-HSA-6782135.3	Dual incision in TC-NER	0.0870822	65	PCNA POLR2J CCNH TCEA1 POLR2K UBA52 POLE4 POLR2H ERCC4 POLR2G ERCC3 RFC2 UVSSA ERCC5 POLR2E PRPF19 PPIE
PRMQ_PM	GO	GO:0052695	cellular glucuronidation	1.02389e-13	20	UGT1A3 UGT1A4 UGT1A5 UGT1A6 UGT1A7 UGT1A9 UGT1A8 UGT1A10
PRMQ_PM	GO	GO:0006063	uronic acid metabolic process	2.59161e-13	22	UGT1A3 UGT1A4 UGT1A5 UGT1A6 UGT1A7 UGT1A9 UGT1A8 UGT1A10
PRMQ_PM	GO	GO:0019585	glucuronate metabolic process	2.59161e-13	22	UGT1A3 UGT1A4 UGT1A5 UGT1A6 UGT1A7 UGT1A9 UGT1A8 UGT1A10
PRMQ_PM	Reactome	R-HSA-156588.4	Glucuronidation	1.24178e-12	25	UGT1A3 UGT1A4 UGT1A5 UGT1A6 UGT1A7 UGT1A9 UGT1A8 UGT1A10
PRMQ_PM	Reactome	9749641	Aspirin ADME	1.17183e-10	43	UGT1A3 ACSM2B UGT1A4 UGT1A5 UGT1A6 UGT1A7 UGT1A9 UGT1A8
PRMQ_PM	GO	GO:0001972	retinoic acid binding	1.74019e-10	24	UGT1A3 UGT1A4 UGT1A6 UGT1A7 UGT1A9 UGT1A8 UGT1A10
PRMQ_PM	Reactome	R-HSA-156580.3	Phase II - Conjugation of compounds	5.59325e-10	109	UGT1A3 ACSM2B UGT1A4 UGT1A5 UGT1A6 UGT1A7 UGT1A9 UGT1A8 UGT1A10 MTRR TRMT112 SULT1C2 SULT1C4
PRMQ_PM	GO	GO:0015020	glucuronosyltransferase activity	2.66677e-09	34	UGT1A3 UGT1A4 UGT1A6 UGT1A7 UGT1A9 UGT1A8 UGT1A10
PRMQ_PM	GO	GO:0005501	retinoid binding	6.22027e-09	38	UGT1A3 UGT1A4 UGT1A6 UGT1A7 UGT1A9 UGT1A8 UGT1A10
PRMQ_PM	GO	GO:0019840	isoprenoid binding	6.22027e-09	38	UGT1A3 UGT1A4 UGT1A6 UGT1A7 UGT1A9 UGT1A8 UGT1A10
PRMQ_PM	Reactome	R-HSA-9748784.3	Drug ADME	8.13199e-09	109	UGT1A3 ACSM2B UGT1A4 UGT1A5 UGT1A6 UGT1A7 UGT1A9 UGT1A8 UGT1A10
PRMQ_PM	GO	GO:0033293	monocarboxylic acid binding	2.93578e-08	83	ALOX5AP UGT1A3 UGT1A4 UGT1A6 UGT1A7 UGT1A9 UGT1A8 UGT1A10
PRMQ_PM	GO	GO:0009812	flavonoid metabolic process	8.36121e-08	11	UGT1A3 UGT1A7 UGT1A9 UGT1A8 UGT1A10
PRMQ_PM	GO	GO:0031406	carboxylic acid binding	5.67311e-06	159	ALOX5AP UGT1A3 UGT1A4 UGT1A6 UGT1A7 UGT1A9 UGT1A8 UGT1A10
PRMQ_PM	GO	GO:0043177	organic acid binding	9.21138e-06	169	ALOX5AP UGT1A3 UGT1A4 UGT1A6 UGT1A7 UGT1A9 UGT1A8 UGT1A10
PRMQ_PM	GO	GO:0006805	xenobiotic metabolic process	1.37467e-05	117	UGT1A3 ACSM2B UGT1A6 UGT1A7 UGT1A9 UGT1A8 UGT1A10 ABCB11
PRMQ_PM	GO	GO:0071466	cellular response to xenobiotic stimulus	7.1388e-05	144	UGT1A3 ACSM2B UGT1A6 UGT1A7 UGT1A9 UGT1A8 UGT1A10 ABCB11
PRMQ_PM	GO	GO:0008194	UDP-glycosyltransferase activity	7.28808e-05	139	UGT1A3 UGT1A4 UGT1A6 UGT1A7 UGT1A9 UGT1A8 UGT1A10
PRMQ_PM	GO	GO:0042440	pigment metabolic process	0.000401345	51	UGT1A4 UGT1A7 UGT1A9 UGT1A8 UGT1A10
PRMQ_PM	GO	GO:0009410	response to xenobiotic stimulus	0.000620884	190	UGT1A3 ACSM2B UGT1A6 UGT1A7 UGT1A9 UGT1A8 UGT1A10 ABCB11
PRMQ_PM	GO	GO:0016758	hexosyltransferase activity	0.000701558	193	UGT1A3 UGT1A4 UGT1A6 UGT1A7 UGT1A9 UGT1A8 UGT1A10
PRMQ_PM	GO	GO:0042573	retinoic acid metabolic process	0.00158633	27	UGT1A3 UGT1A7 UGT1A9 UGT1A8
PRMQ_PM	GO	GO:0001889	liver development	0.00731303	38	UGT1A7 UGT1A9 UGT1A8 UGT1A10
PRMQ_PM	GO	GO:0061008	hepaticobiliary system development	0.00813639	39	UGT1A7 UGT1A9 UGT1A8 UGT1A10
PRMQ_PM	GO	PW000628	Mycophenolic Acid Metabolism Pathway	0.0292576	16	UGT1A7 UGT1A9 UGT1A8
PRMQ_PM	GO	GO:0048732	gland development	0.0389557	127	ZBTB7B UGT1A7 UGT1A9 UGT1A8 UGT1A10
PRMQ_PM	GO	GO:0001523	retinoid metabolic process	0.0441859	70	UGT1A3 UGT1A7 UGT1A9 UGT1A8 RDH10 ABCA4
PRMQ_PM	GO	GO:0006720	isoprenoid metabolic process	0.0463976	108	UGT1A3 UGT1A7 UGT1A9 UGT1A8 PMVK RDH10 ABCA4
PRMQ_PM	GO	GO:0016101	diterpenoid metabolic process	0.0521006	72	UGT1A3 UGT1A7 UGT1A9 UGT1A8 RDH10 ABCA4
PRMQ_PM	GO	GO:0046618	xenobiotic export from cell	0.0527892	13	ABCB11 RALBP1 ABCA3 SLC22A5 ABCB1 PDZK1
PRMQ_PM	Reactome	R-HSA-9753281.3	APAP ADME	0.0740427	30	UGT1A6 UGT1A9 UGT1A10 SULT1C4
PRMQ_PM	GO	GO:0006721	terpenoid metabolic process	0.0961432	80	UGT1A3 UGT1A7 UGT1A9 UGT1A8 RDH10 ABCA4
PRMQ_RM	GO	P00012	Cadherin signaling pathway	7.17062e-09	137	PCDHGC4 PCDHGC5 ACTBL2 PCDHGC3 PCDHGA10 PCDHGA11 PCDHGB7 PCDHGA12 CDH4 PCDHGB2 PCDHGB6 PCDHGA3 PCDHGA5 PCDHGA1 PCDHGA2 PCDHGA6 PCDHGA7 PCDHGB1 PCDHGB4 PCDHGA8
PRMQ_RM	GO	GO:0005549	odorant binding	0.000377023	124	OR8J3 OR5H6 OR5H2 OR8H3 OR8H2 OR8I2 OR5K4 OR5AS1 OR5M11 OR5K3 OR13G1 OR8K1 OR5K1 OR8U1 OR8U8 OR8J1 OR5M10 OR8K3 OR8K5 GPR148 OR5AP2 OR5F1 OR9G4 OR5M9 OR5T2 OR5K2 OR5AR1 OR2A25 OR5T1
SVLT_DRI	GO	GO:0051427	hormone receptor binding	7.89782e-10	29	CSH1 CSH2 GH2 PSMC5 CSHL1
SVLT_DRI	GO	GO:0005131	growth hormone receptor binding	1.62161e-09	10	CSH1 CSH2 GH2 CSHL1 GH1
SVLT_DRI	GO	GO:0071378	cellular response to growth hormone stimulus	9.9091e-08	20	CSH1 CSH2 GH2 CSHL1 GH1
SVLT_DRI	GO	GO:0060396	growth hormone receptor signaling pathway	9.9091e-08	20	CSH1 CSH2 GH2 CSHL1 GH1
SVLT_DRI	GO	GO:0060416	response to growth hormone	2.14579e-07	23	CSH1 CSH2 GH2 CSHL1 GH1
SVLT_DRI	GO	GO:0046427	positive regulation of receptor signaling pathway via JAK-STAT	4.03e-06	40	CSH1 CSH2 GH2 CSHL1
SVLT_DRI	GO	GO:1904894	positive regulation of receptor signaling pathway via STAT	5.98257e-06	44	CSH1 CSH2 GH2 CSHL1
SVLT_DRI	GO	GO:0042531	positive regulation of tyrosine phosphorylation of STAT protein	1.50087e-05	55	CSH1 CSH2 GH2 CSHL1
SVLT_DRI	GO	GO:0042509	regulation of tyrosine phosphorylation of STAT protein	2.7927e-05	64	CSH1 CSH2 GH2 CSHL1
SVLT_DRI	GO	GO:0046425	regulation of receptor signaling pathway via JAK-STAT	2.7927e-05	64	CSH1 CSH2 GH2 CSHL1
SVLT_DRI	GO	GO:1904892	regulation of receptor signaling pathway via STAT	4.26606e-05	71	CSH1 CSH2 GH2 CSHL1
SVLT_DRI	GO	GO:0005179	hormone activity	5.93668e-05	77	CSH1 CSH2 GH2 CSHL1
SVLT_DRI	GO	GO:0008083	growth factor activity	0.00012234	92	CSH1 CSH2 GH2 CSHL1
SVLT_DRI	GO	GO:0050731	positive regulation of peptidyl-tyrosine phosphorylation	0.000479832	129	CSH1 CSH2 GH2 CSHL1
SVLT_DRI	GO	GO:0071375	cellular response to peptide hormone stimulus	0.00100481	155	CSH1 CSH2 GH2 CSHL1
SVLT_DRI	GO	GO:0045927	positive regulation of growth	0.00100481	155	CSH1 CSH2 GH2 CSHL1
SVLT_DRI	Reactome	R-HSA-1170546.2	Prolactin receptor signaling	0.00134595	14	CSH1 GH2 GH1
SVLT_DRI	GO	GO:0050730	regulation of peptidyl-tyrosine phosphorylation	0.00159851	174	CSH1 CSH2 GH2 CSHL1
SVLT_DRI	GO	GO:0043434	response to peptide hormone	0.00257653	196	CSH1 CSH2 GH2 CSHL1
SVLT_DRI	Reactome	982772	Growth hormone receptor signaling	0.00649224	23	CSH1 GH2 GH1
SVLT_DRI	GO	GO:0048306	calcium-dependent protein binding	0.0435766	68	S100A7 ANXA2 STX2 S100A14 S100A1 S100A13 S100A16 S100A6 S100A4 S100A5 S100A7A ANXA1 S100A7L2 S100A10 S100A11
SVLT_DRI	GO	GO:0031904	endosome lumen	0.0448027	33	CSH1 GH2 GH1
SVLT_LI	GO	GO:0004540	RNA nuclease activity	0.000727435	124	RNASEH1 RNASEH2A AZGP1 ANKZF1 POP7 REXO2 NUDT16L1 AGO1 ERN1 AGO4 EXOSC5 RNASE4 RPP40 ANG AGO3 RNASE7 EXOG DIS3L RNASE8 RNASE13 ANGEL2 MBLAC1
SVLT_LI	Reactome	R-HSA-933541.6	TRAF6 mediated IRF7 activation	0.00284368	29	IFNA2 IFIH1 TRIM4 IFNA8
SVLT_LI	GO	GO:0004518	nuclease activity	0.0030638	195	EXO5 RNASEH1 RNASEH2A AZGP1 ANKZF1 POP7 ERCC4 REXO2 NUDT16L1 AGO1 DNASE2 ERN1 AGO4 AEN DNASE2B EXOSC5 RNASE4 RPP40 ANG AGO3 RNASE7 EXOG DIS3L RNASE8 RNASE13 ANGEL2 MBLAC1 DXO SAMHD1 TREX1 EXOSC8
SVLT_LI	GO	GO:0004521	RNA endonuclease activity	0.0045492	68	RNASEH1 RNASEH2A ANKZF1 POP7 NUDT16L1 AGO1 ERN1 AGO4 RNASE4 RPP40 ANG AGO3 EXOG RNASE8 MBLAC1
SVLT_LI	Panther	P00031	Inflammation mediated by chemokine and cytokine signaling pathway	0.00574896	182	GNG12 VWF JUNB ITPR3 NFATC2 MYH8 CHUK MYH13 ARPC1B PAK1 MAPK3 RELB MYH11 IL2 PTK2B RAC1 GNG5 ARPC5 PLCD4 CXCR4 NFKB2 PIK3CG
SVLT_LI	GO	GO:0048029	monosaccharide binding	0.0111283	41	PYGL LGALS9 CLN5 GCKR COLEC11 CLEC17A ASGR2 ASGR1 ALDOA
SVLT_LI	Panther	P05913	Enkephalin release	0.0154895	33	GNG12 GNAL GNB5 GNB2
SVLT_LI	GO	GO:0043330	response to exogenous dsRNA	0.0189755	36	IFNA2 IFIH1 FLOT1 IFNA8
SVLT_LI	GO	GO:0016860	intramolecular oxidoreductase activity	0.0204611	45	DDT DDTL P4HB IDI2 PTGIS IDI1 TMX1 QSOX1
SVLT_LI	GO	GO:0004519	endonuclease activity	0.0206274	106	RNASEH1 RNASEH2A ANKZF1 POP7 ERCC4 NUDT16L1 AGO1 DNASE2 ERN1 AGO4 DNASE2B RNASE4 RPP40 ANG AGO3 EXOG RNASE8 MBLAC1
SVLT_LI	GO	P04376	5HT4 type receptor mediated signaling pathway	0.0210561	18	GNG12 GNAL GNB5 GNB2
SVLT_LI	GO	P04379	Beta3 adrenergic receptor signaling pathway	0.0210561	18	GNG12 GNAL GNB5 GNB2
SVLT_LI	GO	GO:0007548	sex differentiation	0.0216728	112	INHBB DMRT3 TCF21 DMRT2 CHD7 EIF2B4 DMRTA2 BIK PDGFRA ADAM20 AKR1C3 NUP107 KIT ANG SALL1 CBX2
SVLT_LI	Reactome	9029569	LXRs regulate gene expression linked to cholesterol transport and efflux	0.0234306	36	APOC4 ABCA1 APOC2 KDM3A AGO1 AGO4 ABCG8 RXRA AGO3
SVLT_LI	Panther	P00042	Muscarinic acetylcholine receptor 1 and 3 signaling pathway	0.0281942	42	GNB5 GNB2 ITPR3 GNG5 PKN3 CHRM3 GRIN2D PRKCZ PRKCH GNG4 PRKCI
SVLT_LI	GO	GO:0043331	response to dsRNA	0.0291935	40	IFNA2 IFIH1 FLOT1 IFNA8
SVLT_LI	Reactome	R-HSA-8963898.2	Plasma lipoprotein assembly	0.0393989	18	P4HB A2M APOC4 ABCA1 APOC2
SVLT_LI	GO	P04380	Cortocotropin releasing factor receptor signaling pathway	0.0494627	22	GNG12 GNAL GNB5 GNB2
SVLT_LI	Reactome	5620912	Anchoring of the basal body to the plasma membrane	0.0634805	96	TUBB TUBA4A CEP76 TUBG1 CEP162 NPHP4 PLK4 B9D2 NEK2 CEP164 CEP78 ACTR1A
SVLT_LI	GO	GO:0033363	secretory granule organization	0.0709682	52	HPS6 ACTL9 AP1G1 PFN4 SPINK2 F2R ABCA1
SVLT_LI	GO	P04377	Beta1 adrenergic receptor signaling pathway	0.0712261	24	GNG12 GNAL GNB5 GNB2
SVLT_LI	GO	P04378	Beta2 adrenergic receptor signaling pathway	0.0712261	24	GNG12 GNAL GNB5 GNB2
SVLT_LI	GO	P04386	Histamine H2 receptor mediated signaling pathway	0.0712261	24	GNG12 GNAL GNB5 GNB2
SVLT_LI	Panther	P05915	Opioid proenkephalin pathway	0.0766298	22	GNG12 GNB5 GNB2
SVLT_LI	Panther	P05917	Opioid proopiomelanocortin pathway	0.0766298	22	GNG12 GNB5 GNB2
SVLT_LI	Reactome	168928	DDX58 IFIH1-mediated induction of interferon-alpha beta	0.0791844	81	IFNA2 IFIH1
SVLT_LI	Panther	P00034	Integrin signalling pathway	0.0793253	164	RHOB ILK ITGBL1 ARPC1B MAPK3 ITGB5 PTK2B RAC1 ACTN2 ARPC5 COL11A1 ELMO1 VCL RAPGEF1 PIK3CG ITGA5 MAP3K3 COL27A1 LAMA5 ARHGAP26 ITGA7 FN1 SOS2
SVLT_LI	GO	GO:0098586	cellular response to virus	0.087193	65	IFNA2 IFIH1
SVLT_LI	Panther	P04385	Histamine H1 receptor mediated signaling pathway	0.0918118	41	GNG12 GNB5 GNB2 ITPR3
SVLT_LI	Panther	P05916	untitled	0.0944884	24	GNG12 GNB5 GNB2
SVLT_LI	GO	GO:0016813	hydrolase activity, acting on carbon-nitrogen (but not peptide) bonds, in linear amidines	0.0971133	10	PADI4 PADI3 PADI1 PADI6 AGMAT
SVLT_OLS	GO	GO:0071889	14-3-3 protein binding	0.0146506	27	PPP1R12A ZFP36 RBM7 DDIT4 SYNPO2 TP53 KSR1
SVLT_OLS	Reactome	68949	Orc1 removal from chromatin	0.0157509	71	ORC5 UBC PSME1 PSME2
SVLT_OLS	Reactome	R-HSA-5632684.2	Hedgehog 'on' state	0.0322055	85	KIF3A UBC PSME1 PSME2
SVLT_OLS	Reactome	R-HSA-69541.6	Stabilization of p53	0.0373252	57	UBC PSME1 PSME2 CHEK2 ATM
SVLT_OLS	Reactome	69052	Switching of origins to a post-replicative state	0.0439782	92	ORC5 UBC PSME1 PSME2
SVLT_OLS	Reactome	5619115	Disorders of transmembrane transporters	0.0444709	173	UBC PSME1 SLC6A20 PSME2 SLC1A3
SVLT_OLS	Reactome	R-HSA-5610787.2	Hedgehog 'off' state	0.0609923	100	KIF3A UBC PSME1 PSME2
SVLT_OLS	Reactome	69563	p53-Dependent G1 DNA Damage Response	0.0761228	66	UBC PSME1 PSME2 CHEK2 ATM
SVLT_OLS	Reactome	69580	p53-Dependent G1 S DNA damage checkpoint	0.0761228	66	UBC PSME1 PSME2 CHEK2 ATM
SVLT_OLS	Reactome	9758881	Uptake of dietary cobalamins into enterocytes	0.078281	10	CTRB1 CTRB2 TCN1
SVLT_OLS	Reactome	6804760	Regulation of TP53 Activity through Methylation	0.080833	19	UBC CHEK2 ATM EHMT2 TP53
SVLT_OLS	Reactome	R-HSA-69615.3	G1 S DNA Damage Checkpoints	0.0877129	68	UBC PSME1 PSME2 CHEK2 ATM
SVLT_OLS	Reactome	68867	Assembly of the pre-replicative complex	0.0914519	111	ORC5 UBC PSME1 PSME2
SVLT_RII	GO	GO:0006304	DNA modification	0.00382219	61	EXOSC4 APOBEC3H APOBEC3G MPG APEX1 PARP2 PARP3 APOBEC3C MUTYH APOBEC3D APOBEC3F ALKBH1
SVLT_RII	GO	GO:0035510	DNA dealkylation	0.00428297	24	APOBEC3H APOBEC3G MPG APEX1 APOBEC3C APOBEC3D APOBEC3F ALKBH1
SVLT_RII	GO	GO:0005549	odorant binding	0.00428665	124	OR5AN1 OR8H2 OR8I2 OR5D16 OR5D18 OR5L2 OR5L1 OR5D14 OR5A2 OR5A1 OR5M9 OR5M3 OR5M8 OR8H3 OR13A1 OR8J3
SVLT_RII	GO	GO:0045091	regulation of single stranded viral RNA replication via double stranded DNA intermediate	0.00575342	18	APOBEC3H APOBEC3G TOP2B TOP2A APOBEC3C APOBEC3D APOBEC3F
SVLT_RII	GO	GO:0070988	demethylation	0.00974168	35	APOBEC3H APOBEC3G KDM1A APEX1 MMACHC APOBEC3C APOBEC3D APOBEC3F ALKBH1
SVLT_RII	GO	GO:0045006	DNA deamination	0.0111624	13	EXOSC4 APOBEC3H APOBEC3G APOBEC3C APOBEC3D APOBEC3F
SVLT_RII	GO	GO:0080111	DNA demethylation	0.0155242	20	APOBEC3H APOBEC3G APEX1 APOBEC3C APOBEC3D APOBEC3F ALKBH1
SVLT_RII	GO	GO:0000281	mitotic cytokinesis	0.0416544	77	BIRC5 TRIM36 CHMP7 ARL3 CHMP2A CFL1 RHOC UNC119 CHMP4C
SVLT_RII	GO	GO:0016554	cytidine to uridine editing	0.0928226	12	APOBEC3H APOBEC3G APOBEC3C APOBEC3D APOBEC3F A1CF
VISREP_DELAY	GO	GO:0071280	cellular response to copper ion	5.54232e-05	21	PRNP MT1X AQP1 HSF1 MT1G MT1H MT1A MT1F MT1B MT1DP MT1M
VISREP_DELAY	GO	GO:0046688	response to copper ion	0.000201483	28	PRNP MT1X LOXL2 AQP1 HSF1 MT1G MT1H MT1A MT1F MT1B MT1DP MT1M
VISREP_DELAY	Reactome	5660526	Response to metal ions	0.00119517	14	MT1X CSRP1 MT1G MT1H MT1A MT1F MT1B MT1M
VISREP_DELAY	Panther	P00020	FAS signaling pathway	0.00205723	30	CFLAR MAPK8 MAP3K5 LMNB2 CASP8
VISREP_DELAY	Reactome	5661231	Metallothioneins bind metals	0.00224412	11	MT1X MT1G MT1H MT1A MT1F MT1B MT1M
VISREP_DELAY	GO	GO:0071248	cellular response to metal ion	0.00639404	140	MAPK8 ITPKC MCOLN1 ALOX15 PRNP CACNA1H CLIC4 PLCG2 ITPKA MT1X ADD1 ACER1 AQP1 HSF1 BNIP3 ECT2 NEUROD2 LCE1D MT1G MT1H MT1A MT1F MT1B MT1DP MT1M
VISREP_DELAY	GO	GO:0010043	response to zinc ion	0.0110138	32	ZACN MT1X CRIP1 MT1G MT1H MT1A MT1F KHK MT1B MT1DP MT1M
VISREP_DELAY	GO	GO:0071241	cellular response to inorganic substance	0.0151229	156	MAPK8 ITPKC DDI1 MCOLN1 ALOX15 PRNP CACNA1H CLIC4 PLCG2 ITPKA MT1X ADD1 ACER1 AQP1 HSF1 BNIP3 ECT2 NEUROD2 LCE1D MT1G MT1H MT1A MT1F MT1B MT1DP MT1M
VISREP_DELAY	GO	GO:0010273	detoxification of copper ion	0.0196834	17	MT1X MT1G MT1H MT1A MT1F MT1B MT1DP MT1M
VISREP_DELAY	GO	GO:1990169	stress response to copper ion	0.0196834	17	MT1X MT1G MT1H MT1A MT1F MT1B MT1DP MT1M
VISREP_DELAY	GO	GO:0071276	cellular response to cadmium ion	0.0645411	31	MAPK8 MT1X HSF1 MT1G MT1H MT1A MT1F MT1B MT1DP MT1M
VISREP_DELAY	GO	GO:0045104	intermediate filament cytoskeleton organization	0.0656688	85	KRT6B KRT75 AGFG1 KRT82 KRT6C PKP2 DNAJB6 PKP1 KRT84 KLHL24 PPL KRT6A
VISREP_DELAY	GO	GO:0045109	intermediate filament organization	0.0721336	72	KRT6B KRT75 AGFG1 KRT82 KRT6C PKP2 DNAJB6 PKP1 KRT84 KLHL24 KRT6A
VISREP_DELAY	GO	GO:0045103	intermediate filament-based process	0.0742653	86	KRT6B KRT75 AGFG1 KRT82 KRT6C PKP2 DNAJB6 PKP1 KRT84 KLHL24 PPL KRT6A
VISREP_DELAY	GO	GO:0008021	synaptic vesicle	0.0761812	134	SYNDIG1 BDNF RAB12 MCTP1 DOC2A PICALM ICA1 RAB3B SLC2A13 RAB8A TMEM163 ATP2B1 PPT1 LGI3 DMXL2 CLN3 PTPRN2 TRAPPC4 TOR1A
VISREP_DELAY	GO	GO:0071294	cellular response to zinc ion	0.0867253	20	MT1X MT1G MT1H MT1A MT1F MT1B MT1DP MT1M
VISREP_DELAY	Reactome	76005	Response to elevated platelet cytosolic Ca2+	0.0919736	131	STXBP2 CHID1 HRG TGFB1 KNG1 ALDOA SCCPDH PRKCA RARRES2 PSAP IGF1 A2M ANXA5 CAP1 APP PLG PCYOX1L CFL1 LHFPL2 CTSW SERPINA4
VISREP_IMD	GO	GO:0034385	triglyceride-rich plasma lipoprotein particle	3.27651e-06	15	APOB APOA1 APOA4 APOC3 APOA5 APOC2 APOC1 APOC4 APOE
VISREP_IMD	GO	GO:0034361	very-low-density lipoprotein particle	3.27651e-06	15	APOB APOA1 APOA4 APOC3 APOA5 APOC2 APOC1 APOC4 APOE
VISREP_IMD	GO	GO:0033344	cholesterol efflux	6.32834e-06	24	APOA1 APOA4 APOC3 APOA5 APOC2 APOC1 ABCG5 STX12 APOE ABCG8 SOAT1
VISREP_IMD	Reactome	R-HSA-8963898.2	Plasma lipoprotein assembly	1.31875e-05	18	MTTP APOB APOA1 APOA4 APOC3 APOC2 APOC1 APOC4 APOE
VISREP_IMD	Reactome	R-HSA-8963901.2	Chylomicron remodeling	2.59231e-05	10	APOB APOA1 APOA4 APOC3 APOA5 APOC2 APOE
VISREP_IMD	Reactome	R-HSA-8963888.2	Chylomicron assembly	2.59231e-05	10	MTTP APOB APOA1 APOA4 APOC3 APOC2 APOE
VISREP_IMD	GO	GO:1990777	lipoprotein particle	0.00041275	23	APOB APOA1 APOA4 APOC3 APOA5 APOC2 APOC1 APOC4 APOE
VISREP_IMD	GO	GO:0034358	plasma lipoprotein particle	0.00041275	23	APOB APOA1 APOA4 APOC3 APOA5 APOC2 APOC1 APOC4 APOE
VISREP_IMD	GO	GO:0033700	phospholipid efflux	0.000424821	12	APOA1 APOA4 APOC3 APOA5 APOC2 APOC1 APOE
VISREP_IMD	GO	GO:0034364	high-density lipoprotein particle	0.00118789	19	APOA1 APOA4 APOC3 APOA5 APOC2 APOC1 APOC4 APOE
VISREP_IMD	GO	GO:0032994	protein-lipid complex	0.00143164	26	APOB APOA1 APOA4 APOC3 APOA5 APOC2 APOC1 APOC4 APOE
VISREP_IMD	Reactome	R-HSA-877300.6	Interferon gamma signaling	0.00446243	96	B2M ICAM1 TRIM62 IRF6 IRF4 TRIM14 HLA-DRB1 MAPK3 TRIM25 HLA-DRB5 OAS1 TRIM21 HLA-G HLA-DQA1 CAMK2G HLA-DRA HLA-F HLA-DQB1 OAS2 OAS3
VISREP_IMD	GO	GO:0070374	positive regulation of ERK1 and ERK2 cascade	0.00519788	179	PYCARD ALOX15 HMGB1 NDRG4 RAMP3 FLT4 XCL1 ICAM1 PTK2B SEMA7A FERMT2 P2RY6 HLA-DRB1 PDGFA MAPK3 APP NRP1 ARRB2 APOE HAND2 PRKCZ CCL25 CARD9
VISREP_IMD	GO	GO:0030301	cholesterol transport	0.00583103	60	APOB APOA1 APOA4 APOC3 APOA5 CAV1 APOC2 APOC1 ABCG5 STX12 APOE ABCG8 SOAT1
VISREP_IMD	GO	GO:0051260	protein homooligomerization	0.00712238	133	FUS TRIM72 PYCARD HCN1 B2M USP16 OTOL1 MICU1 CALHM1 ATL3 AQP4 ARC CARD9 HLA-G ACACA PKD2L1 AQP10 NLRP1 TRPV1 SAMHD1 NACC2 ALDOA KCNJ12 GBP5 KCNJ2 AQP11 TDO2 GNMT
VISREP_IMD	GO	GO:0034377	plasma lipoprotein particle assembly	0.0119987	22	MTTP APOB APOA1 APOA4 APOC3 APOC1 APOE SOAT1
VISREP_IMD	GO	GO:0015918	sterol transport	0.0153407	65	APOB APOA1 APOA4 APOC3 APOA5 CAV1 APOC2 APOC1 ABCG5 STX12 APOE ABCG8 SOAT1
VISREP_IMD	GO	GO:0051259	protein complex oligomerization	0.0163705	178	FUS TRIM72 PYCARD MCU CPSF6 HCN1 B2M YME1L1 USP16 OTOL1 MICU1 HLA-DRB1 CALHM1 ATL3 AQP4 ARC CARD9 HLA-G ACACA PKD2L1 AQP10 NLRP1 TRPV1 SAMHD1 NACC2 ALDOA KCNJ12 HGSNAT GBP5 KCNJ2 AQP11 TDO2 GNMT
VISREP_IMD	GO	GO:0042611	MHC protein complex	0.0210055	23	B2M HLA-DRB1 HLA-DRB5 HLA-DQA1 HLA-DOA HLA-DRA HLA-F HLA-DQB1 HLA-B HLA-C
VISREP_IMD	GO	GO:0065005	protein-lipid complex assembly	0.0256476	24	MTTP APOB APOA1 APOA4 APOC3 APOC1 APOE SOAT1
VISREP_IMD	GO	GO:0012507	ER to Golgi transport vesicle membrane	0.0265075	57	B2M SEC24C HLA-DRB1 SEC16A HLA-DRB5 HLA-G HLA-DQA1 VTI1A HLA-DRA HLA-F HLA-DQB1 SEC23A HLA-B HLA-C VTI1B CNIH2
VISREP_IMD	Reactome	2142691	Synthesis of Leukotrienes (LT) and Eoxins (EX)	0.0423352	21	CYP4F2 CYP4F11 ALOX15
VISREP_IMD	Reactome	R-HSA-8963899.2	Plasma lipoprotein remodeling	0.0424475	32	MTTP APOB APOA1 APOA4 APOC3 APOA5 APOC2 APOE
VISREP_IMD	Reactome	R-HSA-174824.5	Lipoprotein metabolism	0.043437	71	MTTP APOB APOA1 APOA4 APOC3 APOA5 CLTA APOC2 APOC1 APOC4 APOE SOAT1 LSR
VISREP_IMD	GO	GO:0042632	cholesterol homeostasis	0.0595884	73	MTTP EPHX2 APOB APOA1 APOA4 APOC3 APOA5 CAV1 APOC2 ABCG5 APOE ABCG8 SOAT1
VISREP_IMD	GO	GO:0034369	plasma lipoprotein particle remodeling	0.0646661	30	APOB APOA1 APOA4 APOC3 APOA5 APOC2 APOC1 APOE
VISREP_IMD	GO	GO:0034368	protein-lipid complex remodeling	0.0646661	30	APOB APOA1 APOA4 APOC3 APOA5 APOC2 APOC1 APOE
VISREP_IMD	GO	GO:0090036	regulation of protein kinase C signaling	0.0693252	17	SPHK2 GPD1L VEGFA FLT4
VISREP_IMD	GO	GO:0055092	sterol homeostasis	0.0695843	74	MTTP EPHX2 APOB APOA1 APOA4 APOC3 APOA5 CAV1 APOC2 ABCG5 APOE ABCG8 SOAT1
VISREP_IMD	GO	GO:0071827	plasma lipoprotein particle organization	0.0715585	44	MTTP APOB APOA1 APOA4 APOC3 APOA5 APOC2 APOC1 APOE SOAT1
VISREP_IMD	GO	GO:0015850	organic hydroxy compound transport	0.0739874	134	EMB AQP1 APOB APOA1 APOA4 APOC3 APOA5 TGM2 CAV1 SLC6A3 APOC2 APOC1 ABCG5 STX12 APOE SLC51B ABCG8 SOAT1
VISREP_IMD	GO	GO:0045806	negative regulation of endocytosis	0.083691	59	HMGB1 EPHA3 APOC3 SYT11 SNX33 CAV1 APOC2 SCAMP5 APP APOC1
VISREP_IMD	GO	GO:0002503	peptide antigen assembly with MHC class II protein complex	0.0894182	16	B2M HLA-DRB1 HLA-DRB5 HLA-DQA1 HLA-DOA HLA-DRA HLA-DQB1
VISREP_IMD	GO	GO:0002399	MHC class II protein complex assembly	0.0894182	16	B2M HLA-DRB1 HLA-DRB5 HLA-DQA1 HLA-DOA HLA-DRA HLA-DQB1
VISREP_IMD	GO	GO:0019886	antigen processing and presentation of exogenous peptide antigen via MHC class II	0.0959321	28	B2M HLA-DRB1 CTSL HLA-DRB5 HLA-DQA1 HLA-DOA LGMN HLA-DRA HLA-DQB1
VISREP_IMD	GO	GO:0051289	protein homotetramerization	0.0968739	55	HCN1 B2M USP16 AQP4 ACACA PKD2L1 AQP10 TRPV1 SAMHD1 ALDOA KCNJ12 GBP5 KCNJ2 TDO2 GNMT
WAIS_INFO	GO	GO:0001846	opsonin binding	0.00115003	21	PTX3 CFHR1 ITGAV MASP2 CFHR4 CFH CFHR5 CFHR2 CD93
WAIS_INFO	GO	GO:0031994	insulin-like growth factor I binding	0.00307423	13	ITGAV ITGA6 IGFBP5 IGFBP2 IGFBP1 IGFBP3
WAIS_INFO	GO	GO:0005520	insulin-like growth factor binding	0.0134481	16	ITGAV ITGA6 IGFBP5 IGFBP2 IGFBP1 IGFBP3
WAIS_INFO	GO	GO:0001848	complement binding	0.0774867	25	PTX3 CFHR1 MASP2 CFHR4 CFH CFHR5 CFHR2 CD93
WAIS_INFO	GO	GO:0090307	mitotic spindle assembly	0.0943945	45	AURKC PIBF1 KIFC2 WRAP73 KIF11 KIF23 KIF3B KIF2A MZT1 RHOA AAAS
WAIS_LNST	GO	GO:0052695	cellular glucuronidation	6.99575e-06	20	UGT2B4 UGT1A10 UGT1A6 UGT1A7 UGT1A9 UGT1A8 UGT1A4 UGT1A5 UGT1A3
WAIS_LNST	GO	GO:0006063	uronic acid metabolic process	1.97499e-05	22	UGT2B4 UGT1A10 UGT1A6 UGT1A7 UGT1A9 UGT1A8 UGT1A4 UGT1A5 UGT1A3
WAIS_LNST	GO	GO:0019585	glucuronate metabolic process	1.97499e-05	22	UGT2B4 UGT1A10 UGT1A6 UGT1A7 UGT1A9 UGT1A8 UGT1A4 UGT1A5 UGT1A3
WAIS_LNST	Reactome	R-HSA-156588.4	Glucuronidation	2.25285e-05	25	UGT2B4 UGT1A10 UGT1A6 UGT1A7 UGT1A9 UGT1A8 UGT1A4 UGT1A5 UGT1A3 SLC35D1
WAIS_LNST	GO	GO:0001972	retinoic acid binding	0.000154938	24	UGT2B4 UGT1A10 UGT1A6 UGT1A7 UGT1A9 UGT1A8 UGT1A4 UGT1A3 NR2F2
WAIS_LNST	GO	GO:0015020	glucuronosyltransferase activity	0.00156394	34	CHPF UGT2B4 UGT1A10 UGT1A6 UGT1A7 UGT1A9 UGT1A8 UGT1A4 UGT1A3
WAIS_LNST	GO	GO:0033293	monocarboxylic acid binding	0.00525796	83	UGT2B4 PPARG UGT1A10 UGT1A6 UGT1A7 UGT1A9 UGT1A8 UGT1A4 UGT1A3 NR2F2 PSAP RBP5 FABP9 PPARD PMP2 CYP26B1 PTGDS FABP4 UGT1A1 PC GPR31
WAIS_LNST	GO	GO:0005501	retinoid binding	0.00529832	38	UGT2B4 UGT1A10 UGT1A6 UGT1A7 UGT1A9 UGT1A8 UGT1A4 UGT1A3 NR2F2 RBP5 CYP26B1 PTGDS
WAIS_LNST	GO	GO:0019840	isoprenoid binding	0.00529832	38	UGT2B4 UGT1A10 UGT1A6 UGT1A7 UGT1A9 UGT1A8 UGT1A4 UGT1A3 NR2F2 RBP5 CYP26B1 PTGDS
WAIS_LNST	Reactome	9749641	Aspirin ADME	0.0113355	43	UGT2B4 UGT1A6 UGT1A7 UGT1A9 UGT1A8 UGT1A4 UGT1A5 UGT1A3 GLYATL1 ACSM2A SLC22A7 UGT1A1 ABCC3 ACSM5
WAIS_LNST	GO	GO:0070374	positive regulation of ERK1 and ERK2 cascade	0.0304638	179	CCL19 CCL21 FERMT2 PDGFD HMGB1 DDT FGF1 MIF FGF4
WAIS_LNST	Reactome	R-HSA-156580.3	Phase II - Conjugation of compounds	0.0308748	109	GSTT2 GSTT2B N6AMT1 UGT2B4 UGT1A10 UGT1A6 UGT1A7 UGT1A9 UGT1A8 UGT1A4 UGT1A5 GSTA4 UGT1A3
WAIS_LNST	Reactome	380108	Chemokine receptors bind chemokines	0.0311939	57	CCL19 CCL27 CCL21
WAIS_LNST	GO	GO:0046330	positive regulation of JNK cascade	0.0420574	76	CCL19 CCL21 HMGB1 MAPK8IP3 MAPKBP1 SEMA3A FGF19 APP GADD45G DUSP19 MBIP FZD10 FZD7 UNC5CL
WAIS_LNST	GO	GO:0009812	flavonoid metabolic process	0.0450698	11	UGT1A10 UGT1A7 UGT1A9 UGT1A8 UGT1A3
WAIS_LNST	GO	GO:0048020	CCR chemokine receptor binding	0.0490982	45	CCL19 CCL27 CCL21
WAIS_LNST	GO	GO:0048870	cell motility	0.0560433	47	CCL19 CCL27 CCL21
WAIS_LNST	GO	GO:0008009	chemokine activity	0.0560433	47	CCL19 CCL27 CCL21
WAIS_LNST	GO	GO:0016477	cell migration	0.0560433	47	CCL19 CCL27 CCL21
WAIS_LNST	GO	GO:0060326	cell chemotaxis	0.0560433	47	CCL19 CCL27 CCL21
WAIS_LNST	GO	GO:0051147	regulation of muscle cell differentiation	0.0566862	95	IGF1 LAMA2 CEACAM5 ID2 WNT3A FGF9 FRS2 NID1 AKAP6 MMP14 HDAC1 LAMA1 FZD7 CAMK1 SOX6 MYF6 OR10J5 SIK1 HDAC9 CTH CDK9
WAIS_LNST	GO	GO:0002407	dendritic cell chemotaxis	0.071793	16	CCL19 CCL21 HMGB1
WAIS_LNST	GO	GO:0005125	cytokine activity	0.0893437	180	TSLP CCL19 CCL27 CCL21
WASI_IQ	GO	GO:0005549	odorant binding	1.05878e-05	124	OR5D14 OR5L1 OR5D18 OR5D13 OR5J2 OR5T2 OR8K5 OR5T3 OR10Q1 OR5AS1 OR5D16 OR5L2 OR8H2 OR8I2 OR10T2 OR8H3 OR8K1 OR5I1 OR5W2 OR8J3 OR5F1 OR8K3
WASI_IQ	GO	GO:0070098	chemokine-mediated signaling pathway	0.000759581	61	CCL3L3 CXCL9 CXCL10 TREM2 CCL11 LYN CCL8 CCL13 CCL1 CXCL12 CCL4 CXCL11 FOXC1 CCL25 XCL1 GPR35 SH2B3 XCL2 CCR2
WASI_IQ	GO	GO:1990868	response to chemokine	0.00101771	68	CCL3L3 CXCL9 CXCL10 TREM2 CCL11 LYN CCL8 CCL13 CCL1 CXCL12 CCL4 CXCL11 FOXC1 CCL25 LRCH1 XCL1 GPR35 SH2B3 XCL2 CCR2
WASI_IQ	GO	GO:1990869	cellular response to chemokine	0.00101771	68	CCL3L3 CXCL9 CXCL10 TREM2 CCL11 LYN CCL8 CCL13 CCL1 CXCL12 CCL4 CXCL11 FOXC1 CCL25 LRCH1 XCL1 GPR35 SH2B3 XCL2 CCR2
WASI_IQ	GO	GO:0048870	cell motility	0.00600466	47	CCL3L3 C5 CXCL9 CXCL10 CCL11 CCL8 CCL13 CCL1 CXCL12 CCL4 CXCL11 CCL25
WASI_IQ	GO	GO:0008009	chemokine activity	0.00600466	47	CCL3L3 C5 CXCL9 CXCL10 CCL11 CCL8 CCL13 CCL1 CXCL12 CCL4 CXCL11 CCL25
WASI_IQ	GO	GO:0016477	cell migration	0.00600466	47	CCL3L3 C5 CXCL9 CXCL10 CCL11 CCL8 CCL13 CCL1 CXCL12 CCL4 CXCL11 CCL25
WASI_IQ	GO	GO:0060326	cell chemotaxis	0.00600466	47	CCL3L3 C5 CXCL9 CXCL10 CCL11 CCL8 CCL13 CCL1 CXCL12 CCL4 CXCL11 CCL25
WASI_IQ	GO	GO:0072677	eosinophil migration	0.0395016	25	CCL3L3 CCL11 CCL8 CCL13 CCL1 CCL4 CCL25 SCG2 XCL1 XCL2
WASI_IQ	GO	GO:0048245	eosinophil chemotaxis	0.0395016	25	CCL3L3 CCL11 CCL8 CCL13 CCL1 CCL4 CCL25 SCG2 XCL1 XCL2
WASI_IQ	GO	GO:0005125	cytokine activity	0.0489225	180	CCL3L3 C5 TGFB3 CXCL9 CXCL10 IFNA21 CCL11 LEFTY2 IFNW1 AIMP1 WNT9B GDF1 CCL8 CCL13 CCL1 CXCL12 CCL4 CXCL11 IL17D GDF9 CCL25 TNF SCG2 WNT3 GDF6 BMP2 XCL1 BMP3 TGFB2 GDF5 XCL2
WASI_IQ	GO	GO:0071347	cellular response to interleukin-1	0.04947	83	CCL3L3 CCL11 NFKB1 NLRP7 CCL8 TANK CCL13 HAS2 CCL1 CCL4 ADAMTS12 CCL25 SOX9 XCL1 TOLLIP IL1R1 TRAF6 MAP3K7 XCL2
WASI_IQ	Reactome	R-HSA-8963888.2	Chylomicron assembly	0.0765544	10	APOA4 APOA1 APOC3 P4HB MTTP
WASI_IQ	GO	GO:0008360	regulation of cell shape	0.0832843	102	RASA1 NF2 HCK CCL11 P2RY1 DMTN ARHGAP18 ARHGAP15 CCL13 ARAP1 DLG1 SEMA4D ANXA1 PLXNC1 PLXNB1 BRWD1 EZR ATP10A ARHGEF18 FGD2 TPM1 HPN
WASI_IQ	GO	GO:1902894	negative regulation of miRNA transcription	0.0918959	25	RARA ESR1 PPARG TNF SOX9 PPARA NFIB ZNF512B NFATC4 RELA
PC1	Panther	P00006	Apoptosis signaling pathway	0.0144462	92	CASP7 FADD JDP2 DIABLO RELB BIRC3 NFKB2 BIRC2 ATF6B TRAF2 MAPK10 MAP4K3 MAPK9 MAP4K2 CREM CASP8 MADD MAPK3 ENDOG
PC1	GO	GO:0034308	primary alcohol metabolic process	0.0206403	62	RDH11 RDH12 ADH7 SDR16C5 AKR1B1 CYP27C1 HSD17B6 THTPA ADH1C AKR7A2 IGF1 ADH1B AKR1B10 CYP1A1 PARK7 GDPD3
PC1	GO	GO:0042572	retinol metabolic process	0.0552951	25	RDH11 RDH12 ADH7 SDR16C5 CYP27C1 HSD17B6 ADH1C ADH1B CYP1A1
PC1	Panther	P00004	Alzheimer disease-presenilin pathway	0.0646249	86	PSENEN WNT16 NOTCH3 ACTG2 WNT8A LEF1 CDH3 WNT9B FZD8 WNT3 CDH1 TRPC7
PC1	Reactome	R-HSA-141430.3	Inactivation of APC C via direct inhibition of the APC C complex	0.065785	21	BUB1B CDC23 CDC20 CDC27
PC1	Reactome	141405	Inhibition of the proteolytic activity of APC C required for the onset of anaphase by mitotic spindle checkpoint components	0.065785	21	BUB1B CDC23 CDC20 CDC27
PC2	GO	GO:0071674	mononuclear cell migration	0.0191462	93	SLC12A2 CCL25 DEFA1B MSMP LGALS3 PECAM1 CXCL16 PDGFB NEDD9 CCL22 CCR1 CCL23 CCL15 CCL16 CCL14 CH25H TBX21 CCR2
PC2	GO	GO:0005796	Golgi lumen	0.0282123	101	OMD OGN BCAN DEFB4B DEFB103B DEFA5 PCSK5 DEFA1B RHBDF2 DEFA3 MUC20
PC2	GO	GO:0048020	CCR chemokine receptor binding	0.0287173	45	DEFB133 CCL25 DEFB4B DEFB103B MSMP DEFB114 CCL22 CCL23 CCL15 CCL16 CCL14 CCR2
PC2	GO	GO:0048247	lymphocyte chemotaxis	0.0369361	46	SLC12A2 CCL25 DEFA1B MSMP CXCL16 CCL22 CCL23 CCL15 CCL16 CCL14 CH25H CCR2
PC2	GO	GO:0072676	lymphocyte migration	0.057116	64	SLC12A2 CCL25 DEFA1B MSMP CXCL16 NEDD9 CCL22 CCL23 CCL15 CCL16 CCL14 CH25H TBX21 CCR2
PC2	GO	GO:0030280	structural constituent of skin epidermis	0.0771184	36	KRT10 KRT6B KRT82 KRT84 KRT75 KRTAP5-8 KRT2 KRT1 KRT85 KRT72 KRT73
PC3	GO	BIOCARTA_EOSINOPHILS_PATHWAY	BIOCARTA_EOSINOPHILS_PATHWAY	3.60713e-05	10	HLA-DRA HLA-DRB5 CSF2 IL3 HLA-DRB1
PC3	GO	GO:0030658	transport vesicle membrane	0.00240114	138	HLA-H HLA-DRA HLA-DRB5 SV2C HLA-DRB1 SLC30A5 HLA-DQA1 ICA1 SEC16B HLA-DQB1 RASSF9 SYNDIG1 AP4B1
PC3	GO	GO:0012507	ER to Golgi transport vesicle membrane	0.0068512	57	HLA-H HLA-DRA HLA-DRB5 HLA-DRB1 SLC30A5 HLA-DQA1 SEC16B HLA-DQB1
PC3	GO	BIOCARTA_INFLAM_PATHWAY	BIOCARTA_INFLAM_PATHWAY	0.00697171	25	HLA-DRA HLA-DRB5 CSF2 IL3 HLA-DRB1
PC3	Reactome	R-HSA-389948.3	PD-1 signaling	0.0122974	29	HLA-DRA HLA-DRB5 HLA-DRB1 HLA-DQA1 HLA-DQB1 PTPN11
PC3	GO	GO:0019886	antigen processing and presentation of exogenous peptide antigen via MHC class II	0.0127718	28	PIKFYVE HLA-DRA HLA-DRB5 HLA-DRB1 HLA-DQA1 HLA-DQB1
PC3	GO	GO:0002503	peptide antigen assembly with MHC class II protein complex	0.0128824	16	HLA-DRA HLA-DRB5 HLA-DRB1 HLA-DQA1 HLA-DQB1
PC3	GO	GO:0002399	MHC class II protein complex assembly	0.0128824	16	HLA-DRA HLA-DRB5 HLA-DRB1 HLA-DQA1 HLA-DQB1
PC3	GO	GO:0098553	lumenal side of endoplasmic reticulum membrane	0.0159194	29	HLA-H HLA-DRA HLA-DRB5 HLA-DRB1 HLA-DQA1 HLA-DQB1
PC3	Reactome	202430	Translocation of ZAP-70 to Immunological synapse	0.0173122	25	HLA-DRA HLA-DRB5 HLA-DRB1 HLA-DQA1 HLA-DQB1 PTPN22
PC3	GO	GO:0042613	MHC class II protein complex	0.018046	17	HLA-DRA HLA-DRB5 HLA-DRB1 HLA-DQA1 HLA-DQB1
PC3	GO	GO:0002495	antigen processing and presentation of peptide antigen via MHC class II	0.0196741	30	PIKFYVE HLA-DRA HLA-DRB5 HLA-DRB1 HLA-DQA1 HLA-DQB1
PC3	Reactome	6803211	TP53 Regulates Transcription of Death Receptors and Ligands	0.0202586	12	TNFRSF10B TNFRSF10C TNFRSF10D
PC3	GO	GO:0002504	antigen processing and presentation of peptide or polysaccharide antigen via MHC class II	0.0241228	31	PIKFYVE HLA-DRA HLA-DRB5 HLA-DRB1 HLA-DQA1 HLA-DQB1
PC3	Reactome	202427	Phosphorylation of CD3 and TCR zeta chains	0.0348438	28	HLA-DRA HLA-DRB5 HLA-DRB1 HLA-DQA1 HLA-DQB1 PTPN22
PC3	GO	GO:0002501	peptide antigen assembly with MHC protein complex	0.0437464	20	HLA-DRA HLA-DRB5 HLA-DRB1 HLA-DQA1 HLA-DQB1
PC3	GO	GO:0002396	MHC protein complex assembly	0.0437464	20	HLA-DRA HLA-DRB5 HLA-DRB1 HLA-DQA1 HLA-DQB1
PC3	GO	BIOCARTA_ERYTH_PATHWAY	BIOCARTA_ERYTH_PATHWAY	0.0499915	13	CSF2 IL3 EPO IGF1 CSF3
PC3	GO	GO:0032395	MHC class II receptor activity	0.0500586	10	HLA-DRA HLA-DRB1 HLA-DQA1 HLA-DQB1
PC3	Reactome	R-HSA-877300.6	Interferon gamma signaling	0.0586438	96	HLA-H HLA-DRA HLA-DRB5 HLA-DRB1 HLA-DQA1 SUMO1 IRF5 HLA-DQB1 PTPN11
PC3	GO	GO:0002478	antigen processing and presentation of exogenous peptide antigen	0.0603246	36	PIKFYVE HLA-DRA HLA-DRB5 HLA-DRB1 HLA-DQA1 HLA-DQB1
PC3	GO	GO:0030134	COPII-coated ER to Golgi transport vesicle	0.0703371	85	HLA-H HLA-DRA HLA-DRB5 HLA-DRB1 SLC30A5 HLA-DQA1 SEC16B HLA-DQB1 GOLGA2
PC3	GO	GO:0098576	lumenal side of membrane	0.0711868	37	HLA-H HLA-DRA HLA-DRB5 HLA-DRB1 HLA-DQA1 HLA-DQB1
PC3	GO	GO:0042611	MHC protein complex	0.0918209	23	HLA-DRA HLA-DRB5 HLA-DRB1 HLA-DQA1 HLA-DQB1
